# Supplementary material for: Crystal structure of 2-[(1R,2R,4aS,8aS)-2-hy­droxy-2,5,5,8a-tetra­methyl­deca­hydro­naphthalen-1-yl]-N-(o-tol­yl)acetamide
Source: Acta Crystallogr E Crystallogr Commun. 2015 Sep 26;71(Pt 10):o788–9. doi: 10.1107/S2056989015017600 (PMC4647428; doi:10.1107/S2056989015017600)
Supplement: Supplementary file 1 [file e-71-0o788-sup1.cif]

##############################################################################
#                                                                            #
# This CIF contains the data in a paper accepted for publication in          #
# Acta Crystallographica Section E. It conforms to the requirements of       #
# Notes for Authors for Acta Crystallographica Section E, and has been       #
# peer reviewed under the auspices of the IUCr Commission on Journals.       #
#                                                                            #
# Full details of the Crystallographic Information File format               #
# are given in the paper "The Crystallographic Information File (CIF):       #
# a New Standard Archive File for Crystallography" by S. R. Hall, F. H.      #
# Allen and I. D. Brown [Acta Cryst. (1991), A47, 655-685].                  #
#                                                                            #
# The current version of the core CIF dictionary is obtainable from          #
# ftp://ftp.iucr.org/pub/cif_core.dic.                                       #
#                                                                            #
# Software is freely available for graphical display of the structure(s)     #
# in this CIF. For information consult the CIF software page                 #
# http://www.iucr.org/resources/cif/software.                                #
#                                                                            #
# This file may be used for bona fide research purposes within the           #
# scientific community so long as proper attribution is given to the journal # 
# article from which it was obtained.                                        #
#                                                                            #
##############################################################################
data_I
_audit_creation_method     SHELXL-97
_chemical_name_systematic
;
2-[(1<i>R</i>,2<i>R</i>,4a<i>S</i>,8a<i>S</i>)-2-Hydroxy-2,5,5,8a-\
tetramethyldecahydronaphthalen-1-yl]-<i>N</i>-(<i>o</i>-tolyl)acetamide
;
_chemical_name_common     ?
_chemical_formula_moiety     'C23 H35 N O2'
_chemical_formula_sum     'C23 H35 N O2'
_chemical_formula_iupac     'C23 H35 N O2'
_chemical_formula_weight     357.52
_chemical_melting_point     ?
_symmetry_cell_setting     monoclinic
_symmetry_space_group_name_H-M     'P 21'
_symmetry_space_group_name_Hall     'P 2yb'
loop_
    _symmetry_equiv_pos_as_xyz
    'x, y, z'
    '-x, y+1/2, -z'
_cell_length_a     6.3001(5)
_cell_length_b     13.2663(10)
_cell_length_c     12.7082(10)
_cell_angle_alpha     90.00
_cell_angle_beta     96.983(2)
_cell_angle_gamma     90.00
_cell_volume     1054.26(14)
_cell_formula_units_Z     2
_cell_measurement_reflns_used     2068
_cell_measurement_theta_min     3.07
_cell_measurement_theta_max     23.44
_cell_measurement_temperature     296(2)
_exptl_crystal_description     block
_exptl_crystal_colour     colorless
_exptl_crystal_size_max     0.22
_exptl_crystal_size_mid     0.20
_exptl_crystal_size_min     0.18
_exptl_crystal_density_diffrn     1.126
_exptl_crystal_density_meas     ?
_exptl_crystal_density_method     'not measured'
_exptl_crystal_F_000     392
_exptl_absorpt_coefficient_mu     0.070
_exptl_absorpt_correction_type     multi-scan
_exptl_absorpt_process_details
;
(SADABS; Bruker, 2002)
;
_exptl_absorpt_correction_T_min     0.9847
_exptl_absorpt_correction_T_max     0.9874
_exptl_special_details     ?
_diffrn_ambient_temperature     296(2)
_diffrn_radiation_type     MoK\a
_diffrn_radiation_wavelength     0.71073
_diffrn_radiation_source     'fine-focus sealed tube'
_diffrn_radiation_monochromator     graphite
_diffrn_measurement_device_type     'Bruker SMART APEX CCD'
_diffrn_measurement_method     'phi and omega scans'
_diffrn_detector_area_resol_mean     ?
_diffrn_reflns_number     3714
_diffrn_reflns_av_R_equivalents     0.0202
_diffrn_reflns_av_sigmaI/netI     0.0308
_diffrn_reflns_theta_min     1.61
_diffrn_reflns_theta_max     25.39
_diffrn_reflns_theta_full     25.39
_diffrn_measured_fraction_theta_max     0.999
_diffrn_measured_fraction_theta_full     0.999
_diffrn_reflns_limit_h_min     -7
_diffrn_reflns_limit_h_max     7
_diffrn_reflns_limit_k_min     -15
_diffrn_reflns_limit_k_max     14
_diffrn_reflns_limit_l_min     0
_diffrn_reflns_limit_l_max     15
_diffrn_standards_number     ?
_diffrn_standards_interval_count     ?
_diffrn_standards_interval_time     ?
_diffrn_standards_decay_%     ?
_refine_special_details
;
Refinement of <i>F</i>^2^ against ALL reflections. The weighted <i>R</i>-factor
<i>wR</i> and goodness of fit <i>S</i> are based on <i>F</i>^2^, conventional
<i>R</i>-factors <i>R</i> are based on <i>F</i>, with <i>F</i> set to zero for
negative <i>F</i>^2^. The threshold expression of <i>F</i>^2^ >
\s(<i>F</i>^2^) is used only for calculating <i>R</i>-factors(gt) <i>etc</i>.
and is not relevant to the choice of reflections for refinement.
<i>R</i>-factors based on <i>F</i>^2^ are statistically about twice as large
as those based on <i>F</i>, and <i>R</i>- factors based on ALL data will be
even larger.
;
_reflns_number_total     3714
_reflns_number_gt     3121
_reflns_threshold_expression     >2sigma(I)
_refine_ls_structure_factor_coef     Fsqd
_refine_ls_matrix_type     full
_refine_ls_R_factor_all     0.0501
_refine_ls_R_factor_gt     0.0397
_refine_ls_wR_factor_gt     0.0897
_refine_ls_wR_factor_ref     0.0954
_refine_ls_goodness_of_fit_ref     1.055
_refine_ls_restrained_S_all     1.054
_refine_ls_number_reflns     3714
_refine_ls_number_parameters     242
_refine_ls_number_restraints     1
_refine_ls_hydrogen_treatment     constr
_refine_ls_weighting_scheme     calc
_refine_ls_weighting_details
         'calc w=1/[\s^2^(Fo^2^)+(0.0452P)^2^+0.0489P] where P=(Fo^2^+2Fc^2^)/3'
_atom_sites_solution_hydrogens     geom
_atom_sites_solution_primary     direct
_atom_sites_solution_secondary     difmap
_refine_ls_shift/su_max     0.000
_refine_ls_shift/su_mean     0.000
_refine_diff_density_max     0.106
_refine_diff_density_min     -0.127
_refine_ls_extinction_method     none
_refine_ls_extinction_coef     ?
loop_
    _atom_type_symbol
    _atom_type_description
    _atom_type_scat_dispersion_real
    _atom_type_scat_dispersion_imag
    _atom_type_scat_source
    'C' 'C' 0.0033 0.0016
                         'International Tables Vol C Tables 4.2.6.8 and 6.1.1.4'
    'H' 'H' 0.0000 0.0000
                         'International Tables Vol C Tables 4.2.6.8 and 6.1.1.4'
    'N' 'N' 0.0061 0.0033
                         'International Tables Vol C Tables 4.2.6.8 and 6.1.1.4'
    'O' 'O' 0.0106 0.0060
                         'International Tables Vol C Tables 4.2.6.8 and 6.1.1.4'
_computing_data_collection
;
SMART (Bruker, 2002)
;
_computing_cell_refinement
;
SAINT (Bruker, 2002)
;
_computing_data_reduction
;
SAINT (Bruker, 2002)
;
_computing_structure_solution
;
SHELXS97 (Sheldrick, 2008)
;
_computing_structure_refinement
;
SHELXL97 (Sheldrick, 2008)
;
_computing_molecular_graphics
;
SHELXTL (Sheldrick, 2008)
;
_computing_publication_material
;
SHELXTL (Sheldrick, 2008)
;
loop_
    _atom_site_type_symbol
    _atom_site_label
    _atom_site_fract_x
    _atom_site_fract_y
    _atom_site_fract_z
    _atom_site_u_iso_or_equiv
    _atom_site_adp_type
    _atom_site_calc_flag
    _atom_site_refinement_flags
    _atom_site_occupancy
    _atom_site_symmetry_multiplicity
    _atom_site_disorder_assembly
    _atom_site_disorder_group
    O O1 0.4624(2) 0.38763(11) 0.90592(12) 0.0598(4) Uani d . 1 1 . .
    H H1O 0.5362 0.4362 0.9269 0.090 Uiso calc R 1 1 . .
    O O2 0.3383(3) 0.06216(10) 1.00512(14) 0.0661(4) Uani d . 1 1 . .
    N N1 0.2698(2) 0.22934(12) 1.01913(11) 0.0413(4) Uani d . 1 1 . .
    H H1 0.3134 0.2876 1.0012 0.050 Uiso calc R 1 1 . .
    C C1 0.0998(3) 0.23103(14) 1.08233(13) 0.0373(4) Uani d . 1 1 . .
    C C2 0.0322(3) 0.32517(14) 1.11475(15) 0.0449(5) Uani d . 1 1 . .
    C C3 -0.1453(4) 0.32833(19) 1.16972(18) 0.0601(6) Uani d . 1 1 . .
    H H3 -0.1947 0.3906 1.1900 0.072 Uiso calc R 1 1 . .
    C C4 -0.2502(4) 0.2428(2) 1.19504(17) 0.0647(6) Uani d . 1 1 . .
    H H4 -0.3692 0.2472 1.2315 0.078 Uiso calc R 1 1 . .
    C C5 -0.1783(4) 0.1515(2) 1.16623(18) 0.0608(6) Uani d . 1 1 . .
    H H5 -0.2466 0.0931 1.1848 0.073 Uiso calc R 1 1 . .
    C C6 -0.0049(3) 0.14439(16) 1.10965(17) 0.0503(5) Uani d . 1 1 . .
    H H6 0.0419 0.0815 1.0898 0.060 Uiso calc R 1 1 . .
    C C7 0.3739(3) 0.15013(14) 0.98281(15) 0.0412(4) Uani d . 1 1 . .
    C C8 0.5396(3) 0.17800(15) 0.91191(16) 0.0448(5) Uani d . 1 1 . .
    H H8A 0.6079 0.1167 0.8914 0.054 Uiso calc R 1 1 . .
    H H8B 0.6485 0.2187 0.9523 0.054 Uiso calc R 1 1 . .
    C C9 0.4531(3) 0.23662(13) 0.80977(13) 0.0351(4) Uani d . 1 1 . .
    H H9 0.2994 0.2439 0.8135 0.042 Uiso calc R 1 1 . .
    C C10 0.5404(3) 0.34563(14) 0.81224(16) 0.0461(5) Uani d . 1 1 . .
    C C11 0.4370(4) 0.40191(15) 0.71547(18) 0.0601(6) Uani d . 1 1 . .
    H H11A 0.5034 0.4677 0.7131 0.072 Uiso calc R 1 1 . .
    H H11B 0.2869 0.4123 0.7224 0.072 Uiso calc R 1 1 . .
    C C12 0.4552(4) 0.34729(15) 0.61180(17) 0.0584(6) Uani d . 1 1 . .
    H H12A 0.6046 0.3408 0.6016 0.070 Uiso calc R 1 1 . .
    H H12B 0.3838 0.3862 0.5532 0.070 Uiso calc R 1 1 . .
    C C13 0.3536(3) 0.24265(16) 0.61310(15) 0.0458(5) Uani d . 1 1 . .
    H H13 0.2113 0.2551 0.6342 0.055 Uiso calc R 1 1 . .
    C C14 0.4691(3) 0.17743(14) 0.70513(14) 0.0380(4) Uani d . 1 1 . .
    C C15 0.7835(4) 0.35592(19) 0.82392(19) 0.0667(7) Uani d . 1 1 . .
    H H15A 0.8226 0.4244 0.8415 0.100 Uiso calc R 1 1 . .
    H H15B 0.8349 0.3379 0.7584 0.100 Uiso calc R 1 1 . .
    H H15C 0.8459 0.3120 0.8793 0.100 Uiso calc R 1 1 . .
    C C16 0.7032(3) 0.15146(18) 0.69257(18) 0.0558(5) Uani d . 1 1 . .
    H H16A 0.7818 0.1407 0.7612 0.084 Uiso calc R 1 1 . .
    H H16B 0.7663 0.2061 0.6578 0.084 Uiso calc R 1 1 . .
    H H16C 0.7073 0.0913 0.6508 0.084 Uiso calc R 1 1 . .
    C C17 0.3428(3) 0.07858(15) 0.71010(17) 0.0507(5) Uani d . 1 1 . .
    H H17A 0.4192 0.0347 0.7628 0.061 Uiso calc R 1 1 . .
    H H17B 0.2047 0.0936 0.7329 0.061 Uiso calc R 1 1 . .
    C C18 0.3081(5) 0.02307(19) 0.6044(2) 0.0782(8) Uani d . 1 1 . .
    H H18A 0.4451 0.0016 0.5847 0.094 Uiso calc R 1 1 . .
    H H18B 0.2220 -0.0366 0.6116 0.094 Uiso calc R 1 1 . .
    C C19 0.1974(4) 0.0897(2) 0.5183(2) 0.0848(9) Uani d . 1 1 . .
    H H19A 0.0535 0.1032 0.5343 0.102 Uiso calc R 1 1 . .
    H H19B 0.1858 0.0530 0.4518 0.102 Uiso calc R 1 1 . .
    C C20 0.3085(4) 0.1906(2) 0.50341(17) 0.0658(6) Uani d . 1 1 . .
    C C21 0.5087(5) 0.1731(3) 0.4470(2) 0.0896(9) Uani d . 1 1 . .
    H H21A 0.6003 0.1248 0.4861 0.134 Uiso calc R 1 1 . .
    H H21B 0.5843 0.2356 0.4431 0.134 Uiso calc R 1 1 . .
    H H21C 0.4663 0.1482 0.3767 0.134 Uiso calc R 1 1 . .
    C C22 0.1549(6) 0.2562(3) 0.4303(2) 0.1163(13) Uani d . 1 1 . .
    H H22A 0.1083 0.2197 0.3664 0.174 Uiso calc R 1 1 . .
    H H22B 0.2268 0.3167 0.4131 0.174 Uiso calc R 1 1 . .
    H H22C 0.0333 0.2732 0.4655 0.174 Uiso calc R 1 1 . .
    C C23 0.1454(4) 0.42079(16) 1.0915(2) 0.0669(7) Uani d . 1 1 . .
    H H23A 0.0722 0.4774 1.1175 0.100 Uiso calc R 1 1 . .
    H H23B 0.1467 0.4273 1.0164 0.100 Uiso calc R 1 1 . .
    H H23C 0.2897 0.4188 1.1259 0.100 Uiso calc R 1 1 . .
loop_
    _atom_site_aniso_label
    _atom_site_aniso_U_11
    _atom_site_aniso_U_22
    _atom_site_aniso_U_33
    _atom_site_aniso_U_12
    _atom_site_aniso_U_13
    _atom_site_aniso_U_23
    O1 0.0856(11) 0.0399(8) 0.0583(9) -0.0191(7) 0.0266(8) -0.0166(7)
    O2 0.0854(11) 0.0327(8) 0.0842(11) 0.0119(8) 0.0266(9) 0.0162(8)
    N1 0.0510(9) 0.0274(8) 0.0467(9) -0.0027(7) 0.0110(7) 0.0035(7)
    C1 0.0414(9) 0.0384(10) 0.0314(9) -0.0004(9) 0.0012(7) 0.0030(8)
    C2 0.0536(12) 0.0420(11) 0.0392(11) 0.0005(9) 0.0056(9) -0.0023(8)
    C3 0.0650(14) 0.0676(16) 0.0497(13) 0.0086(13) 0.0145(11) -0.0088(11)
    C4 0.0582(13) 0.092(2) 0.0467(13) 0.0002(14) 0.0160(10) 0.0072(13)
    C5 0.0603(13) 0.0724(16) 0.0495(13) -0.0172(12) 0.0059(11) 0.0188(12)
    C6 0.0605(13) 0.0429(11) 0.0473(12) -0.0045(10) 0.0051(10) 0.0092(9)
    C7 0.0497(11) 0.0344(11) 0.0379(10) 0.0053(9) -0.0009(8) 0.0056(8)
    C8 0.0452(11) 0.0438(11) 0.0449(11) 0.0107(9) 0.0044(8) -0.0001(9)
    C9 0.0365(9) 0.0314(9) 0.0383(10) 0.0025(8) 0.0075(7) 0.0001(8)
    C10 0.0594(12) 0.0352(11) 0.0459(12) -0.0093(9) 0.0151(9) -0.0071(8)
    C11 0.0855(16) 0.0337(12) 0.0642(15) -0.0013(11) 0.0215(12) 0.0091(10)
    C12 0.0787(15) 0.0495(13) 0.0489(13) 0.0011(11) 0.0152(11) 0.0159(10)
    C13 0.0433(10) 0.0532(12) 0.0415(11) 0.0001(9) 0.0079(8) 0.0025(9)
    C14 0.0395(10) 0.0366(10) 0.0397(10) -0.0017(8) 0.0116(8) -0.0019(7)
    C15 0.0656(14) 0.0696(16) 0.0664(15) -0.0320(12) 0.0143(11) -0.0156(12)
    C16 0.0493(12) 0.0572(13) 0.0639(14) 0.0062(10) 0.0193(10) -0.0053(11)
    C17 0.0610(13) 0.0417(12) 0.0520(13) -0.0102(10) 0.0172(10) -0.0090(9)
    C18 0.104(2) 0.0623(17) 0.0738(19) -0.0359(15) 0.0339(16) -0.0293(13)
    C19 0.0888(19) 0.111(2) 0.0561(17) -0.0440(17) 0.0149(14) -0.0369(16)
    C20 0.0702(14) 0.0887(18) 0.0385(12) -0.0182(13) 0.0066(11) -0.0055(11)
    C21 0.106(2) 0.117(2) 0.0529(16) -0.0345(18) 0.0368(15) -0.0212(15)
    C22 0.117(3) 0.166(4) 0.0575(17) -0.009(2) -0.0239(17) 0.0145(19)
    C23 0.0797(16) 0.0373(12) 0.0870(18) -0.0010(11) 0.0236(14) -0.0140(11)
_geom_special_details
;
All e.s.d.'s (except the e.s.d. in the dihedral angle between two l.s. planes)
are estimated using the full covariance matrix. The cell e.s.d.'s are taken
into account individually in the estimation of e.s.d.'s in distances, angles
and torsion angles; correlations between e.s.d.'s in cell parameters are only
used when they are defined by crystal symmetry. An approximate (isotropic)
treatment of cell e.s.d.'s is used for estimating e.s.d.'s involving l.s.
planes.
;
loop_
    _geom_bond_atom_site_label_1
    _geom_bond_atom_site_label_2
    _geom_bond_site_symmetry_2
    _geom_bond_distance
    _geom_bond_publ_flag
    O1 C10 . 1.453(2) ?
    O1 H1O . 0.8200 ?
    O2 C7 . 1.228(2) ?
    N1 C7 . 1.349(2) ?
    N1 C1 . 1.415(2) ?
    N1 H1 . 0.8600 ?
    C1 C6 . 1.390(3) ?
    C1 C2 . 1.398(3) ?
    C2 C3 . 1.390(3) ?
    C2 C23 . 1.502(3) ?
    C3 C4 . 1.371(3) ?
    C3 H3 . 0.9300 ?
    C4 C5 . 1.358(4) ?
    C4 H4 . 0.9300 ?
    C5 C6 . 1.382(3) ?
    C5 H5 . 0.9300 ?
    C6 H6 . 0.9300 ?
    C7 C8 . 1.506(3) ?
    C8 C9 . 1.554(3) ?
    C8 H8A . 0.9700 ?
    C8 H8B . 0.9700 ?
    C9 C10 . 1.546(3) ?
    C9 C14 . 1.558(2) ?
    C9 H9 . 0.9800 ?
    C10 C11 . 1.516(3) ?
    C10 C15 . 1.527(3) ?
    C11 C12 . 1.520(3) ?
    C11 H11A . 0.9700 ?
    C11 H11B . 0.9700 ?
    C12 C13 . 1.530(3) ?
    C12 H12A . 0.9700 ?
    C12 H12B . 0.9700 ?
    C13 C20 . 1.551(3) ?
    C13 C14 . 1.562(3) ?
    C13 H13 . 0.9800 ?
    C14 C17 . 1.539(3) ?
    C14 C16 . 1.541(3) ?
    C15 H15A . 0.9600 ?
    C15 H15B . 0.9600 ?
    C15 H15C . 0.9600 ?
    C16 H16A . 0.9600 ?
    C16 H16B . 0.9600 ?
    C16 H16C . 0.9600 ?
    C17 C18 . 1.524(3) ?
    C17 H17A . 0.9700 ?
    C17 H17B . 0.9700 ?
    C18 C19 . 1.510(4) ?
    C18 H18A . 0.9700 ?
    C18 H18B . 0.9700 ?
    C19 C20 . 1.533(4) ?
    C19 H19A . 0.9700 ?
    C19 H19B . 0.9700 ?
    C20 C22 . 1.529(4) ?
    C20 C21 . 1.542(4) ?
    C21 H21A . 0.9600 ?
    C21 H21B . 0.9600 ?
    C21 H21C . 0.9600 ?
    C22 H22A . 0.9600 ?
    C22 H22B . 0.9600 ?
    C22 H22C . 0.9600 ?
    C23 H23A . 0.9600 ?
    C23 H23B . 0.9600 ?
    C23 H23C . 0.9600 ?
loop_
    _geom_angle_atom_site_label_1
    _geom_angle_atom_site_label_2
    _geom_angle_atom_site_label_3
    _geom_angle_site_symmetry_1
    _geom_angle_site_symmetry_3
    _geom_angle
    _geom_angle_publ_flag
    C10 O1 H1O . . 109.5 ?
    C7 N1 C1 . . 129.73(16) ?
    C7 N1 H1 . . 115.1 ?
    C1 N1 H1 . . 115.1 ?
    C6 C1 C2 . . 119.63(17) ?
    C6 C1 N1 . . 122.93(18) ?
    C2 C1 N1 . . 117.40(16) ?
    C3 C2 C1 . . 117.90(19) ?
    C3 C2 C23 . . 120.25(19) ?
    C1 C2 C23 . . 121.85(18) ?
    C4 C3 C2 . . 122.2(2) ?
    C4 C3 H3 . . 118.9 ?
    C2 C3 H3 . . 118.9 ?
    C5 C4 C3 . . 119.3(2) ?
    C5 C4 H4 . . 120.4 ?
    C3 C4 H4 . . 120.4 ?
    C4 C5 C6 . . 120.8(2) ?
    C4 C5 H5 . . 119.6 ?
    C6 C5 H5 . . 119.6 ?
    C5 C6 C1 . . 120.2(2) ?
    C5 C6 H6 . . 119.9 ?
    C1 C6 H6 . . 119.9 ?
    O2 C7 N1 . . 123.46(17) ?
    O2 C7 C8 . . 122.06(17) ?
    N1 C7 C8 . . 114.48(16) ?
    C7 C8 C9 . . 115.10(15) ?
    C7 C8 H8A . . 108.5 ?
    C9 C8 H8A . . 108.5 ?
    C7 C8 H8B . . 108.5 ?
    C9 C8 H8B . . 108.5 ?
    H8A C8 H8B . . 107.5 ?
    C10 C9 C8 . . 111.30(15) ?
    C10 C9 C14 . . 115.40(14) ?
    C8 C9 C14 . . 114.09(15) ?
    C10 C9 H9 . . 104.9 ?
    C8 C9 H9 . . 104.9 ?
    C14 C9 H9 . . 104.9 ?
    O1 C10 C11 . . 108.73(17) ?
    O1 C10 C15 . . 108.72(17) ?
    C11 C10 C15 . . 111.21(18) ?
    O1 C10 C9 . . 102.74(14) ?
    C11 C10 C9 . . 109.11(16) ?
    C15 C10 C9 . . 115.82(17) ?
    C10 C11 C12 . . 113.45(17) ?
    C10 C11 H11A . . 108.9 ?
    C12 C11 H11A . . 108.9 ?
    C10 C11 H11B . . 108.9 ?
    C12 C11 H11B . . 108.9 ?
    H11A C11 H11B . . 107.7 ?
    C11 C12 C13 . . 110.33(17) ?
    C11 C12 H12A . . 109.6 ?
    C13 C12 H12A . . 109.6 ?
    C11 C12 H12B . . 109.6 ?
    C13 C12 H12B . . 109.6 ?
    H12A C12 H12B . . 108.1 ?
    C12 C13 C20 . . 115.19(17) ?
    C12 C13 C14 . . 110.69(16) ?
    C20 C13 C14 . . 116.36(18) ?
    C12 C13 H13 . . 104.3 ?
    C20 C13 H13 . . 104.3 ?
    C14 C13 H13 . . 104.3 ?
    C17 C14 C16 . . 108.65(16) ?
    C17 C14 C9 . . 107.87(14) ?
    C16 C14 C9 . . 111.29(15) ?
    C17 C14 C13 . . 107.85(15) ?
    C16 C14 C13 . . 114.27(15) ?
    C9 C14 C13 . . 106.69(14) ?
    C10 C15 H15A . . 109.5 ?
    C10 C15 H15B . . 109.5 ?
    H15A C15 H15B . . 109.5 ?
    C10 C15 H15C . . 109.5 ?
    H15A C15 H15C . . 109.5 ?
    H15B C15 H15C . . 109.5 ?
    C14 C16 H16A . . 109.5 ?
    C14 C16 H16B . . 109.5 ?
    H16A C16 H16B . . 109.5 ?
    C14 C16 H16C . . 109.5 ?
    H16A C16 H16C . . 109.5 ?
    H16B C16 H16C . . 109.5 ?
    C18 C17 C14 . . 113.26(17) ?
    C18 C17 H17A . . 108.9 ?
    C14 C17 H17A . . 108.9 ?
    C18 C17 H17B . . 108.9 ?
    C14 C17 H17B . . 108.9 ?
    H17A C17 H17B . . 107.7 ?
    C19 C18 C17 . . 111.1(2) ?
    C19 C18 H18A . . 109.4 ?
    C17 C18 H18A . . 109.4 ?
    C19 C18 H18B . . 109.4 ?
    C17 C18 H18B . . 109.4 ?
    H18A C18 H18B . . 108.0 ?
    C18 C19 C20 . . 115.0(2) ?
    C18 C19 H19A . . 108.5 ?
    C20 C19 H19A . . 108.5 ?
    C18 C19 H19B . . 108.5 ?
    C20 C19 H19B . . 108.5 ?
    H19A C19 H19B . . 107.5 ?
    C22 C20 C19 . . 107.9(2) ?
    C22 C20 C21 . . 107.2(2) ?
    C19 C20 C21 . . 109.7(2) ?
    C22 C20 C13 . . 109.0(2) ?
    C19 C20 C13 . . 108.33(18) ?
    C21 C20 C13 . . 114.47(19) ?
    C20 C21 H21A . . 109.5 ?
    C20 C21 H21B . . 109.5 ?
    H21A C21 H21B . . 109.5 ?
    C20 C21 H21C . . 109.5 ?
    H21A C21 H21C . . 109.5 ?
    H21B C21 H21C . . 109.5 ?
    C20 C22 H22A . . 109.5 ?
    C20 C22 H22B . . 109.5 ?
    H22A C22 H22B . . 109.5 ?
    C20 C22 H22C . . 109.5 ?
    H22A C22 H22C . . 109.5 ?
    H22B C22 H22C . . 109.5 ?
    C2 C23 H23A . . 109.5 ?
    C2 C23 H23B . . 109.5 ?
    H23A C23 H23B . . 109.5 ?
    C2 C23 H23C . . 109.5 ?
    H23A C23 H23C . . 109.5 ?
    H23B C23 H23C . . 109.5 ?
loop_
    _geom_torsion_atom_site_label_1
    _geom_torsion_atom_site_label_2
    _geom_torsion_atom_site_label_3
    _geom_torsion_atom_site_label_4
    _geom_torsion_site_symmetry_1
    _geom_torsion_site_symmetry_2
    _geom_torsion_site_symmetry_3
    _geom_torsion_site_symmetry_4
    _geom_torsion
    _geom_torsion_publ_flag
    C7 N1 C1 C6 . . . . -6.7(3) ?
    C7 N1 C1 C2 . . . . 175.54(18) ?
    C6 C1 C2 C3 . . . . -2.8(3) ?
    N1 C1 C2 C3 . . . . 175.04(18) ?
    C6 C1 C2 C23 . . . . 177.3(2) ?
    N1 C1 C2 C23 . . . . -4.9(3) ?
    C1 C2 C3 C4 . . . . 1.8(3) ?
    C23 C2 C3 C4 . . . . -178.3(2) ?
    C2 C3 C4 C5 . . . . 0.4(3) ?
    C3 C4 C5 C6 . . . . -1.7(3) ?
    C4 C5 C6 C1 . . . . 0.6(3) ?
    C2 C1 C6 C5 . . . . 1.7(3) ?
    N1 C1 C6 C5 . . . . -176.07(18) ?
    C1 N1 C7 O2 . . . . -3.4(3) ?
    C1 N1 C7 C8 . . . . 176.65(17) ?
    O2 C7 C8 C9 . . . . 120.4(2) ?
    N1 C7 C8 C9 . . . . -59.7(2) ?
    C7 C8 C9 C10 . . . . 113.33(18) ?
    C7 C8 C9 C14 . . . . -113.93(17) ?
    C8 C9 C10 O1 . . . . -60.06(18) ?
    C14 C9 C10 O1 . . . . 167.86(14) ?
    C8 C9 C10 C11 . . . . -175.33(16) ?
    C14 C9 C10 C11 . . . . 52.6(2) ?
    C8 C9 C10 C15 . . . . 58.3(2) ?
    C14 C9 C10 C15 . . . . -73.8(2) ?
    O1 C10 C11 C12 . . . . -163.68(17) ?
    C15 C10 C11 C12 . . . . 76.6(2) ?
    C9 C10 C11 C12 . . . . -52.3(2) ?
    C10 C11 C12 C13 . . . . 58.1(3) ?
    C11 C12 C13 C20 . . . . 164.77(19) ?
    C11 C12 C13 C14 . . . . -60.6(2) ?
    C10 C9 C14 C17 . . . . -170.84(16) ?
    C8 C9 C14 C17 . . . . 58.41(19) ?
    C10 C9 C14 C16 . . . . 70.1(2) ?
    C8 C9 C14 C16 . . . . -60.7(2) ?
    C10 C9 C14 C13 . . . . -55.19(19) ?
    C8 C9 C14 C13 . . . . 174.06(14) ?
    C12 C13 C14 C17 . . . . 173.35(16) ?
    C20 C13 C14 C17 . . . . -52.6(2) ?
    C12 C13 C14 C16 . . . . -65.7(2) ?
    C20 C13 C14 C16 . . . . 68.3(2) ?
    C12 C13 C14 C9 . . . . 57.69(19) ?
    C20 C13 C14 C9 . . . . -168.28(15) ?
    C16 C14 C17 C18 . . . . -70.6(2) ?
    C9 C14 C17 C18 . . . . 168.6(2) ?
    C13 C14 C17 C18 . . . . 53.7(2) ?
    C14 C17 C18 C19 . . . . -56.3(3) ?
    C17 C18 C19 C20 . . . . 55.1(3) ?
    C18 C19 C20 C22 . . . . -168.8(2) ?
    C18 C19 C20 C21 . . . . 74.7(3) ?
    C18 C19 C20 C13 . . . . -51.0(3) ?
    C12 C13 C20 C22 . . . . -60.1(3) ?
    C14 C13 C20 C22 . . . . 168.0(2) ?
    C12 C13 C20 C19 . . . . -177.2(2) ?
    C14 C13 C20 C19 . . . . 50.8(3) ?
    C12 C13 C20 C21 . . . . 60.0(3) ?
    C14 C13 C20 C21 . . . . -72.0(3) ?
loop_
    _geom_hbond_atom_site_label_D
    _geom_hbond_atom_site_label_H
    _geom_hbond_atom_site_label_A
    _geom_hbond_site_symmetry_A
    _geom_hbond_distance_DH
    _geom_hbond_distance_HA
    _geom_hbond_distance_DA
    _geom_hbond_angle_DHA
    N1 H1 O1 . 0.86 2.09 2.894(2) 155
    O1 H1O O2 2_657 0.82 2.00 2.8054(19) 168
    C8 H8B Cg 1_655 0.97 2.79 3.632(2) 146
    C22 H22A Cg 1_554 0.96 2.98 3.808(3) 145
_iucr_refine_instructions_details
;
TITL I         P2(1)        R   0.04
CELL  0.71073  6.30010 13.26630 12.70820 90.00000 96.98300 90.00000
ZERR 2  0.00050  0.00100  0.00100  0.00000  0.00200  0.00000
LATT -1
SYMM -X, Y+ 0.50000, -Z
SFAC C H N O
UNIT 46 70 2 4
TEMP 23
L.S. 9
FMAP 2
PLAN 20
ACTA
BOND $H
CONF
TWIN
EQIV $1 -x+1, y+1/2, -z+2
HTAB
HTAB N1 O1
HTAB O1 O2_$1
WGHT    0.045200    0.048900
BASF   0.78767
FVAR      10.00751
O1    4    0.462432    0.387627    0.905919    11.00000    0.08558    0.03986 =
         0.05827   -0.01656    0.02664   -0.01911
AFIX 147
H1O   2    0.536205    0.436208    0.926911    11.00000   -1.50000
AFIX   0
O2    4    0.338284    0.062163    1.005122    11.00000    0.08537    0.03270 =
         0.08421    0.01619    0.02657    0.01193
N1    3    0.269824    0.229343    1.019128    11.00000    0.05097    0.02744 =
         0.04670    0.00355    0.01103   -0.00267
AFIX  43
H1    2    0.313416    0.287575    1.001160    11.00000   -1.20000
AFIX   0
C1    1    0.099802    0.231025    1.082326    11.00000    0.04139    0.03838 =
         0.03143    0.00299    0.00121   -0.00042
C2    1    0.032202    0.325167    1.114751    11.00000    0.05363    0.04196 =
         0.03918   -0.00230    0.00564    0.00054
C3    1   -0.145337    0.328332    1.169722    11.00000    0.06497    0.06756 =
         0.04970   -0.00876    0.01448    0.00859
AFIX  43
H3    2   -0.194697    0.390585    1.190033    11.00000   -1.20000
AFIX   0
C4    1   -0.250230    0.242753    1.195036    11.00000    0.05821    0.09152 =
         0.04671    0.00722    0.01603    0.00020
AFIX  43
H4    2   -0.369235    0.247152    1.231513    11.00000   -1.20000
AFIX   0
C5    1   -0.178344    0.151488    1.166231    11.00000    0.06030    0.07238 =
         0.04950    0.01877    0.00587   -0.01721
AFIX  43
H5    2   -0.246600    0.093113    1.184788    11.00000   -1.20000
AFIX   0
C6    1   -0.004883    0.144387    1.109647    11.00000    0.06053    0.04285 =
         0.04728    0.00915    0.00506   -0.00453
AFIX  43
H6    2    0.041889    0.081481    1.089809    11.00000   -1.20000
AFIX   0
C7    1    0.373853    0.150125    0.982812    11.00000    0.04970    0.03443 =
         0.03794    0.00557   -0.00091    0.00531
C8    1    0.539639    0.177998    0.911914    11.00000    0.04523    0.04381 =
         0.04495   -0.00007    0.00442    0.01074
AFIX  23
H8A   2    0.607928    0.116722    0.891431    11.00000   -1.20000
H8B   2    0.648529    0.218738    0.952335    11.00000   -1.20000
AFIX   0
C9    1    0.453088    0.236617    0.809771    11.00000    0.03649    0.03137 =
         0.03828    0.00006    0.00752    0.00248
AFIX  13
H9    2    0.299381    0.243908    0.813476    11.00000   -1.20000
AFIX   0
C10   1    0.540357    0.345635    0.812243    11.00000    0.05939    0.03520 =
         0.04593   -0.00712    0.01515   -0.00930
C11   1    0.436956    0.401908    0.715472    11.00000    0.08547    0.03368 =
         0.06423    0.00910    0.02153   -0.00134
AFIX  23
H11A  2    0.503429    0.467688    0.713103    11.00000   -1.20000
H11B  2    0.286886    0.412290    0.722411    11.00000   -1.20000
AFIX   0
C12   1    0.455161    0.347293    0.611800    11.00000    0.07873    0.04946 =
         0.04891    0.01594    0.01518    0.00109
AFIX  23
H12A  2    0.604637    0.340806    0.601568    11.00000   -1.20000
H12B  2    0.383818    0.386155    0.553207    11.00000   -1.20000
AFIX   0
C13   1    0.353579    0.242654    0.613104    11.00000    0.04330    0.05315 =
         0.04150    0.00245    0.00785    0.00013
AFIX  13
H13   2    0.211345    0.255130    0.634174    11.00000   -1.20000
AFIX   0
C14   1    0.469117    0.177434    0.705128    11.00000    0.03952    0.03659 =
         0.03967   -0.00194    0.01157   -0.00168
C15   1    0.783496    0.355922    0.823924    11.00000    0.06561    0.06960 =
         0.06639   -0.01559    0.01430   -0.03198
AFIX 137
H15A  2    0.822623    0.424366    0.841474    11.00000   -1.50000
H15B  2    0.834858    0.337877    0.758369    11.00000   -1.50000
H15C  2    0.845861    0.311990    0.879273    11.00000   -1.50000
AFIX   0
C16   1    0.703196    0.151463    0.692573    11.00000    0.04929    0.05717 =
         0.06386   -0.00529    0.01932    0.00622
AFIX 137
H16A  2    0.781797    0.140739    0.761226    11.00000   -1.50000
H16B  2    0.766259    0.206143    0.657833    11.00000   -1.50000
H16C  2    0.707311    0.091334    0.650840    11.00000   -1.50000
AFIX   0
C17   1    0.342792    0.078575    0.710102    11.00000    0.06097    0.04172 =
         0.05195   -0.00896    0.01720   -0.01019
AFIX  23
H17A  2    0.419185    0.034671    0.762793    11.00000   -1.20000
H17B  2    0.204749    0.093569    0.732878    11.00000   -1.20000
AFIX   0
C18   1    0.308091    0.023074    0.604392    11.00000    0.10402    0.06233 =
         0.07379   -0.02931    0.03387   -0.03586
AFIX  23
H18A  2    0.445058    0.001566    0.584727    11.00000   -1.20000
H18B  2    0.222048   -0.036587    0.611640    11.00000   -1.20000
AFIX   0
C19   1    0.197440    0.089694    0.518300    11.00000    0.08881    0.11101 =
         0.05611   -0.03691    0.01491   -0.04400
AFIX  23
H19A  2    0.053454    0.103181    0.534277    11.00000   -1.20000
H19B  2    0.185757    0.053049    0.451795    11.00000   -1.20000
AFIX   0
C20   1    0.308538    0.190576    0.503414    11.00000    0.07021    0.08875 =
         0.03849   -0.00553    0.00658   -0.01822
C21   1    0.508741    0.173126    0.446996    11.00000    0.10611    0.11654 =
         0.05289   -0.02119    0.03678   -0.03450
AFIX 137
H21A  2    0.600259    0.124753    0.486105    11.00000   -1.50000
H21B  2    0.584322    0.235588    0.443088    11.00000   -1.50000
H21C  2    0.466265    0.148176    0.376677    11.00000   -1.50000
AFIX   0
C22   1    0.154949    0.256154    0.430306    11.00000    0.11663    0.16623 =
         0.05748    0.01453   -0.02387   -0.00921
AFIX 137
H22A  2    0.108320    0.219701    0.366406    11.00000   -1.50000
H22B  2    0.226765    0.316702    0.413126    11.00000   -1.50000
H22C  2    0.033327    0.273235    0.465484    11.00000   -1.50000
AFIX   0
C23   1    0.145419    0.420786    1.091537    11.00000    0.07974    0.03734 =
         0.08696   -0.01400    0.02361   -0.00097
AFIX 137
H23A  2    0.072226    0.477356    1.117488    11.00000   -1.50000
H23B  2    0.146653    0.427337    1.016382    11.00000   -1.50000
H23C  2    0.289740    0.418778    1.125903    11.00000   -1.50000
HKLF 4
REM  I         P2(1)        R   0.04
REM R1 =  0.0397 for   3121 Fo > 4sig(Fo)  and  0.0501 for all   3714 data
REM    242 parameters refined using      1 restraints
END
WGHT      0.0454      0.0480
REM Highest difference peak  0.106,  deepest hole -0.127,  1-sigma level  0.030
Q1    1  -0.0095  0.1948  1.0629  11.00000  0.05    0.11
Q2    1  -0.0626  0.2431  0.4954  11.00000  0.05    0.10
Q3    1   0.8227  0.2022  0.6604  11.00000  0.05    0.10
Q4    1   0.8418  0.3977  0.6358  11.00000  0.05    0.09
Q5    1  -0.0141  0.0958  1.0589  11.00000  0.05    0.09
Q6    1  -0.0139  0.4727  1.0664  11.00000  0.05    0.09
Q7    1  -0.0294  0.1406  1.1786  11.00000  0.05    0.09
Q8    1   0.0039  0.3287  1.1800  11.00000  0.05    0.09
Q9    1   0.4599  0.2003  0.7594  11.00000  0.05    0.09
Q10   1   0.1317  0.1013  0.7188  11.00000  0.05    0.09
Q11   1  -0.0101  0.3821  0.5645  11.00000  0.05    0.09
Q12   1   0.9206  0.1835  0.9027  11.00000  0.05    0.09
Q13   1   0.1177 -0.0558  0.7005  11.00000  0.05    0.09
Q14   1   0.1248  0.0809  0.4369  11.00000  0.05    0.08
Q15   1   0.8584  0.3136  0.7719  11.00000  0.05    0.08
Q16   1  -0.1073  0.1589  0.5267  11.00000  0.05    0.08
Q17   1   1.0043  0.2438  0.9467  11.00000  0.05    0.08
Q18   1   0.0942  0.4358  0.3605  11.00000  0.05    0.08
Q19   1   0.1272  0.1567  0.8925  11.00000  0.05    0.08
Q20   1   0.1812  0.2286  0.6167  11.00000  0.05    0.08
;
data_New_Global_Publ_Block
_journal_date_recd_electronic     2015-09-10
_journal_date_accepted     2015-09-20
_journal_name_full     'Acta Crystallographica, Section E'
_journal_year     2015
_journal_volume     71
_journal_issue     10
_journal_page_first     o788
_journal_page_last     o789
_journal_paper_category     HO
_journal_paper_doi     10.1107/S2056989015017600
_journal_coeditor_code     SU5209
_publ_contact_author_name     'Sheng-Kun Li'
_publ_contact_author_address
;
Lab for Pesticide Synthesis,
Department of Pesticide Science,
College of Plant Protection,
Nanjing Agricultural University,
Weigang 1, Xuanwu District, Nanjing 210095,
People's Republic of China
;
_publ_contact_author_email     'saintkun001@njau.edu.cn'
_publ_contact_author_fax     '0086 025 84399753'
_publ_contact_author_phone     '0086 025 84399753'
_publ_section_title
;\
Crystal structure of
2-[(1<i>R</i>,2<i>R</i>,4a<i>S</i>,8a<i>S</i>)-2-hydroxy-2,5,5,8a-\
tetramethyldecahydronaphthalen-1-yl]-<i>N</i>-(<i>o</i>-tolyl)acetamide
;
_publ_section_title_footnote     .
loop_
    _publ_author_name
    _publ_author_footnote
    _publ_author_address
    'Li, Dang-Dang' .
;
Lab for Pesticide Synthesis,
Department of Pesticide Science,
College of Plant Protection,
Nanjing Agricultural University,
Weigang 1, Xuanwu District, Nanjing 210095,
People's Republic of China
;
    'Shi, Xin-Wei' .
;
Xi'an Botanical Garden,
Institute of Botany of Shaanxi Province,
Xi'an 710061,
People's Republic of China.
;
    'Lu, Qiang-Qiang' .
;
Xi'an Botanical Garden,
Institute of Botany of Shaanxi Province,
Xi'an 710061,
People's Republic of China
;
    'Li, Sheng-Kun' .
;
Lab for Pesticide Synthesis,
Department of Pesticide Science,
College of Plant Protection,
Nanjing Agricultural University,
Weigang 1, Xuanwu District, Nanjing 210095,
People's Republic of China
;
_publ_section_synopsis     .
