# Supplementary material for: Crystal structure of 2-[(1R,2R,4aS,8aS)-2-hy­droxy-2,5,5,8a-tetra­methyl­deca­hydro­naphthalen-1-yl]-N-(o-tol­yl)acetamide
Source: Acta Crystallogr E Crystallogr Commun. 2015 Sep 26;71(Pt 10):o788–9. doi: 10.1107/S2056989015017600 (PMC4647428; doi:10.1107/S2056989015017600)
Supplement: Supplementary file 2 [file e-71-0o788-Isup2.hkl]

# 
# h,k,l, Fc-squared, Fo-squared, sigma(Fo-squared) and status flag 
# 
data_I
_shelx_title ' I         P2(1)        R   0.04' 
_shelx_refln_list_code          4 
_shelx_F_calc_maximum       96.42 
_exptl_crystal_F_000       392.00 
_reflns_d_resolution_high  0.8287 
 
loop_ 
 _symmetry_equiv_pos_as_xyz 
 'x, y, z' 
 '-x, y+1/2, -z' 
 
_cell_length_a     6.3001 
_cell_length_b    13.2663 
_cell_length_c    12.7082 
_cell_angle_alpha  90.000 
_cell_angle_beta   96.983 
_cell_angle_gamma  90.000 
 
_shelx_F_squared_multiplier     1.000 
 
loop_ 
 _refln_index_h 
 _refln_index_k 
 _refln_index_l 
 _refln_F_squared_calc 
 _refln_F_squared_meas 
 _refln_F_squared_sigma 
 _refln_observed_status 
   1 -15   0        1.92        2.39      1.26 o 
   2 -15   0        8.70        9.72      2.03 o 
   0 -14   0       14.88       15.33      2.96 o 
   1 -14   0       11.02        9.65      1.43 o 
   2 -14   0       28.69       27.23      2.14 o 
   3 -14   0       16.48       11.74      2.16 o 
   1 -13   0       19.77       25.99      2.04 o 
   2 -13   0       34.79       35.52      2.32 o 
   3 -13   0       25.55       23.15      2.61 o 
   4 -13   0        1.86        3.82      1.54 o 
   0 -12   0      415.54      424.74     10.57 o 
   1 -12   0       13.82       13.10      1.47 o 
   2 -12   0        8.28        4.97      1.07 o 
   3 -12   0       51.67       55.17      3.57 o 
   4 -12   0        6.91        7.17      1.70 o 
   1 -11   0       39.16       46.72      3.67 o 
   2 -11   0       16.62       13.87      1.76 o 
   3 -11   0       21.34       20.45      1.57 o 
   4 -11   0        8.39        6.56      1.57 o 
   5 -11   0       26.87       27.47      2.49 o 
   0 -10   0      301.71      303.20      7.98 o 
   1 -10   0      201.62      188.82      4.37 o 
   2 -10   0       18.80       20.53      2.86 o 
   3 -10   0       10.53       11.27      1.14 o 
   4 -10   0        8.55        9.14      1.55 o 
   5 -10   0        0.16       -0.24      0.97 o 
   1  -9   0       56.08       53.92      2.28 o 
   2  -9   0       77.49       81.46      2.30 o 
   3  -9   0       23.70       24.34      1.54 o 
   4  -9   0       17.01       15.39      1.83 o 
   5  -9   0        8.32        9.34      1.52 o 
   6  -9   0        1.16        0.33      1.57 o 
   0  -8   0        9.04        6.72      1.35 o 
   1  -8   0       31.03       35.28      3.23 o 
   2  -8   0       15.25       15.87      1.18 o 
   3  -8   0        4.88        3.99      1.08 o 
   4  -8   0        4.03        4.19      0.77 o 
   5  -8   0        1.40        1.08      1.71 o 
   6  -8   0       12.06       14.11      1.88 o 
   1  -7   0      279.70      289.41      4.84 o 
   2  -7   0       48.46       47.83      2.55 o 
   3  -7   0       84.51       77.37      1.79 o 
   4  -7   0      133.84      129.50      2.81 o 
   5  -7   0        1.37        1.26      2.01 o 
   6  -7   0       16.73       18.68      2.92 o 
   0  -6   0     1140.68     1200.19     16.76 o 
   1  -6   0      993.03     1075.09     10.86 o 
   2  -6   0      441.29      470.33      6.49 o 
   3  -6   0       46.12       48.04      1.52 o 
   4  -6   0       96.93       89.54      2.13 o 
   5  -6   0       40.44       40.33      2.16 o 
   6  -6   0       23.80       28.35      1.73 o 
   1  -5   0     2697.71     2779.60     23.35 o 
   2  -5   0       56.45       64.02      1.41 o 
   3  -5   0       64.14       65.96      1.63 o 
   4  -5   0       15.74       17.35      1.15 o 
   5  -5   0       10.46       13.35      1.13 o 
   6  -5   0       59.40       63.02      7.26 o 
   7  -5   0        4.29        4.94      1.57 o 
   0  -4   0     1523.47     1518.41     12.66 o 
   1  -4   0      716.83      696.30      7.40 o 
   2  -4   0      694.81      665.64      5.64 o 
   3  -4   0      278.22      283.64      3.38 o 
   4  -4   0       48.35       49.04      1.55 o 
   5  -4   0       56.48       58.20      2.04 o 
   6  -4   0       26.25       25.33      2.42 o 
   7  -4   0        2.69        2.87      1.84 o 
   1  -3   0       83.85       78.55      1.26 o 
   2  -3   0      328.13      301.72      3.11 o 
   3  -3   0       18.11       20.06      0.94 o 
   4  -3   0       25.34       27.92      1.17 o 
   5  -3   0       21.87       23.57      3.14 o 
   6  -3   0        6.43        5.33      1.39 o 
   7  -3   0        5.96        8.01      1.84 o 
   0  -2   0     8153.91     7856.45    121.67 o 
   1  -2   0      146.03      123.05      1.16 o 
   2  -2   0      523.38      533.32      4.47 o 
   3  -2   0      752.93      765.04      6.36 o 
   4  -2   0       58.96       61.80      2.44 o 
   5  -2   0       19.08       15.10      1.68 o 
   6  -2   0       19.02       17.04      1.96 o 
   7  -2   0        2.13        2.03      1.66 o 
   1  -1   0     1966.63     1866.57     11.08 o 
   2  -1   0      624.21      609.61      4.85 o 
   3  -1   0      484.99      502.95     10.62 o 
   4  -1   0      106.56      113.08      3.07 o 
   5  -1   0       34.56       34.00      2.26 o 
   6  -1   0       10.00        8.79      1.51 o 
   7  -1   0        1.10        1.62      1.14 o 
   1   0   0     5054.84     4438.65     25.60 o 
   2   0   0        3.91        5.91      0.63 o 
   3   0   0      133.32      145.90      2.95 o 
   4   0   0       74.47       73.52      2.44 o 
   5   0   0       22.31       23.97      1.89 o 
   6   0   0       30.16       38.10      3.63 o 
   7   0   0        1.35        2.50      1.13 o 
   1   1   0     1966.69     1863.48     10.75 o 
   2   1   0      624.16      609.53     10.57 o 
   3   1   0      485.13      494.33      5.94 o 
   4   1   0      106.43      111.34      3.28 o 
   5   1   0       34.54       40.37      2.13 o 
   6   1   0       10.00       13.19      2.69 o 
   7   1   0        1.10        1.98      1.00 o 
   0   2   0     8153.88     7932.25    117.81 o 
   1   2   0      146.02      124.00      1.74 o 
   2   2   0      523.47      525.16     10.48 o 
   3   2   0      752.84      756.92      8.01 o 
   4   2   0       59.02       60.98      2.04 o 
   5   2   0       19.08       17.27      2.47 o 
   6   2   0       19.00       21.73      1.89 o 
   7   2   0        2.13        0.45      1.97 o 
   1   3   0       83.87       80.14      1.75 o 
   2   3   0      328.26      300.00      7.62 o 
   3   3   0       18.08       17.74      1.48 o 
   4   3   0       25.34       28.23      1.50 o 
   5   3   0       21.85       25.61      1.79 o 
   6   3   0        6.43        7.99      1.22 o 
   7   3   0        5.96        5.91      2.51 o 
   0   4   0     1523.02     1496.40     17.11 o 
   1   4   0      716.44      703.11      9.95 o 
   2   4   0      694.74      679.64     10.93 o 
   3   4   0      278.24      282.60      4.01 o 
   4   4   0       48.36       49.81      3.40 o 
   5   4   0       56.49       54.02      5.47 o 
   6   4   0       26.23       31.09      2.12 o 
   7   4   0        2.69        2.06      2.15 o 
   1   5   0     2697.80     2722.30     32.08 o 
   2   5   0       56.53       62.56      3.05 o 
   3   5   0       64.12       67.85      3.58 o 
   4   5   0       15.70       15.96      2.51 o 
   5   5   0       10.48       11.59      1.27 o 
   6   5   0       59.38       60.50      5.56 o 
   7   5   0        4.29        3.76      2.51 o 
   0   6   0     1140.95     1213.53     14.61 o 
   1   6   0      993.45     1050.86     14.43 o 
   2   6   0      441.34      482.36      9.15 o 
   3   6   0       46.10       44.54      3.23 o 
   4   6   0       96.96       83.44      4.75 o 
   5   6   0       40.45       38.54      4.39 o 
   6   6   0       23.81       24.55      3.85 o 
   1   7   0      279.52      297.65      6.00 o 
   2   7   0       48.53       49.75      2.96 o 
   3   7   0       84.52       81.56      4.30 o 
   4   7   0      133.86      129.68      5.91 o 
   5   7   0        1.38        0.63      1.80 o 
   6   7   0       16.74       18.28      3.49 o 
   0   8   0        9.05        9.77      1.08 o 
   1   8   0       31.03       32.89      2.15 o 
   2   8   0       15.21       15.15      2.06 o 
   3   8   0        4.91        5.47      1.62 o 
   4   8   0        4.04        2.69      1.80 o 
   5   8   0        1.40       -1.53      1.53 o 
   6   8   0       12.07       17.74      3.67 o 
   1   9   0       56.04       59.87      2.87 o 
   2   9   0       77.55       79.05      3.94 o 
   3   9   0       23.74       22.95      2.96 o 
   4   9   0       17.01       14.61      2.60 o 
   5   9   0        8.33        6.81      2.51 o 
   6   9   0        1.16        1.62      2.24 o 
   0  10   0      301.92      296.39      5.47 o 
   1  10   0      201.68      196.72      5.29 o 
   2  10   0       18.82       18.55      2.42 o 
   3  10   0       10.55       10.57      2.15 o 
   4  10   0        8.55        9.06      2.42 o 
   5  10   0        0.16       -0.09      1.53 o 
   1  11   0       39.18       45.71      3.23 o 
   2  11   0       16.61       16.23      2.33 o 
   3  11   0       21.34       19.36      2.78 o 
   4  11   0        8.38        8.07      2.24 o 
   5  11   0       26.84       27.43      4.12 o 
   1  12   0       13.78       13.71      1.97 o 
   2  12   0        8.29        7.89      1.80 o 
   3  12   0       51.70       46.79      4.39 o 
   4  12   0        6.92        6.18      2.24 o 
   2  13   0       34.76       38.27      3.76 o 
   3  13   0       25.56       27.70      3.49 o 
   4  13   0        1.87        4.84      2.06 o 
   3  14   0       16.44       13.44      2.69 o 
  -2 -15   1       13.13       15.42      2.47 o 
  -1 -15   1        2.50        2.23      1.80 o 
   0 -15   1        0.45        0.68      0.95 o 
   1 -15   1        3.04        2.21      1.14 o 
   2 -15   1        4.85        5.66      1.84 o 
  -3 -14   1       12.25       12.35      2.22 o 
  -2 -14   1       20.65       22.97      2.49 o 
  -1 -14   1       18.16       18.16      2.21 o 
   0 -14   1       15.50       15.08      1.70 o 
   1 -14   1        4.49        2.77      1.05 o 
   2 -14   1        3.71        1.50      2.60 o 
   3 -14   1        5.33        2.66      1.55 o 
  -4 -13   1        4.79        4.61      1.72 o 
  -3 -13   1       19.77       31.91      2.98 o 
  -2 -13   1       91.50       91.18      3.10 o 
  -1 -13   1      115.66      106.68      3.98 o 
   0 -13   1       15.21       14.95      2.06 o 
   1 -13   1       60.91       52.42      2.77 o 
   2 -13   1        9.99        9.27      1.33 o 
   3 -13   1        0.42       -1.02      1.02 o 
   4 -13   1        3.28        2.08      1.44 o 
  -5 -12   1        5.47        4.57      2.87 o 
  -4 -12   1       30.35       30.52      2.74 o 
  -3 -12   1        3.70        3.05      1.02 o 
  -2 -12   1       14.42       13.03      1.48 o 
  -1 -12   1       14.97       16.34      1.90 o 
   0 -12   1      205.43      188.79      9.50 o 
   1 -12   1       46.61       50.63      3.02 o 
   2 -12   1       15.06       13.90      1.46 o 
   3 -12   1       40.12       44.14      3.29 o 
   4 -12   1       26.93       25.18      2.59 o 
  -5 -11   1       17.34       16.08      2.01 o 
  -4 -11   1       18.28       20.89      4.43 o 
  -3 -11   1       16.20       16.34      1.73 o 
  -2 -11   1       13.74       16.01      1.50 o 
  -1 -11   1       33.48       37.44      2.62 o 
   0 -11   1       58.70       60.97      2.84 o 
   1 -11   1      290.71      270.62      4.65 o 
   2 -11   1       10.55        9.90      1.18 o 
   3 -11   1        0.35        0.02      0.98 o 
   4 -11   1       20.01       22.76      2.35 o 
   5 -11   1        3.40        0.74      1.18 o 
  -5 -10   1        5.38        9.07      1.71 o 
  -4 -10   1        2.73        3.84      1.28 o 
  -3 -10   1       16.17       17.36      1.46 o 
  -2 -10   1       27.58       28.35      1.83 o 
  -1 -10   1      111.35      100.56      3.28 o 
   0 -10   1      116.86      114.35      2.32 o 
   1 -10   1       71.87       71.98      2.34 o 
   2 -10   1       10.37       10.82      1.14 o 
   3 -10   1       20.30       20.22      1.62 o 
   4 -10   1        0.22        0.05      0.97 o 
   5 -10   1        0.21        0.96      1.11 o 
  -6  -9   1        1.06        0.00      2.06 o 
  -5  -9   1       45.60       44.18      2.87 o 
  -4  -9   1        1.08        1.68      1.10 o 
  -3  -9   1        8.40        8.08      1.48 o 
  -2  -9   1       58.83       56.53      2.02 o 
  -1  -9   1       16.76       20.43      2.56 o 
   0  -9   1       54.03       59.52      1.65 o 
   1  -9   1       10.00        7.97      0.98 o 
   2  -9   1      103.89      101.65      2.43 o 
   3  -9   1        6.80        4.68      0.76 o 
   4  -9   1        7.01        5.33      2.56 o 
   5  -9   1        9.25        6.41      1.40 o 
   6  -9   1        5.02        3.42      2.33 o 
  -6  -8   1        5.47        2.33      2.42 o 
  -5  -8   1       14.40       13.87      1.59 o 
  -4  -8   1       70.86       65.03      1.86 o 
  -3  -8   1       70.73       62.24      2.67 o 
  -2  -8   1       29.14       29.68      2.16 o 
  -1  -8   1       40.99       45.88      2.06 o 
   0  -8   1        2.26        2.74      0.76 o 
   1  -8   1        6.29        5.90      0.79 o 
   2  -8   1       22.02       20.95      1.29 o 
   3  -8   1        4.75        5.64      1.13 o 
   4  -8   1       62.99       58.86      1.94 o 
   5  -8   1       50.98       52.18      3.01 o 
   6  -8   1       18.00       16.47      2.20 o 
  -6  -7   1       22.22       19.18      3.49 o 
  -5  -7   1       75.86       77.75      2.24 o 
  -4  -7   1       85.13       86.70      2.11 o 
  -3  -7   1       65.20       66.28      1.59 o 
  -2  -7   1       45.12       42.74      2.09 o 
  -1  -7   1       40.16       52.90      1.98 o 
   0  -7   1      193.17      214.48      3.92 o 
   1  -7   1       23.52       23.09      1.29 o 
   2  -7   1       39.40       37.10      2.22 o 
   3  -7   1       19.62       21.60      1.49 o 
   4  -7   1        9.33        8.82      0.98 o 
   5  -7   1        9.65       10.41      1.14 o 
   6  -7   1       56.88       57.93      2.27 o 
  -7  -6   1        1.41        4.30      2.42 o 
  -6  -6   1        6.98        4.00      1.38 o 
  -5  -6   1      207.44      220.78      3.51 o 
  -4  -6   1        3.77        3.33      0.78 o 
  -3  -6   1       86.30       90.81      1.90 o 
  -2  -6   1      294.80      301.15      4.95 o 
  -1  -6   1      714.20      735.56     12.01 o 
   0  -6   1       95.52       95.76      2.69 o 
   1  -6   1       14.27       14.59      0.53 o 
   2  -6   1      570.87      598.05      4.63 o 
   3  -6   1        1.80        3.77      0.61 o 
   4  -6   1        5.86        8.60      1.29 o 
   5  -6   1       11.26       13.67      1.53 o 
   6  -6   1       18.60       21.18      2.25 o 
  -7  -5   1        2.04        1.46      2.06 o 
  -6  -5   1        4.69        3.35      1.34 o 
  -5  -5   1       51.38       51.50      3.47 o 
  -4  -5   1       79.88       75.11      3.26 o 
  -3  -5   1      134.75      149.27      2.40 o 
  -2  -5   1     1013.04     1047.42      8.15 o 
  -1  -5   1      557.83      579.88      9.68 o 
   0  -5   1      490.47      525.26      6.07 o 
   1  -5   1      325.81      328.76      3.49 o 
   2  -5   1        6.13        6.37      0.64 o 
   3  -5   1       59.06       63.92      1.64 o 
   4  -5   1      109.41      113.38      2.96 o 
   5  -5   1        2.13        4.33      1.40 o 
   6  -5   1       66.70       67.58      3.53 o 
   7  -5   1        8.04        8.01      1.80 o 
  -7  -4   1        2.41        3.10      1.29 o 
  -6  -4   1       37.01       33.18      2.60 o 
  -5  -4   1       80.23       84.10      2.03 o 
  -4  -4   1       44.00       44.86      2.23 o 
  -3  -4   1      310.48      325.28      3.61 o 
  -2  -4   1       19.03       18.79      0.98 o 
  -1  -4   1      303.49      308.41      6.09 o 
   0  -4   1      397.93      374.63      3.84 o 
   1  -4   1      139.09      143.59      1.56 o 
   2  -4   1      355.58      373.52      3.00 o 
   3  -4   1      124.06      125.67      2.21 o 
   4  -4   1       78.38       79.51      1.94 o 
   5  -4   1       66.53       67.35      2.04 o 
   6  -4   1       21.25       19.75      2.16 o 
   7  -4   1        8.03        9.56      1.81 o 
  -7  -3   1        4.98        4.34      1.46 o 
  -6  -3   1        2.03        1.40      1.44 o 
  -5  -3   1       96.88       96.09      4.21 o 
  -4  -3   1       21.54       19.75      0.96 o 
  -3  -3   1       92.99       97.81      1.73 o 
  -2  -3   1      330.63      363.23      3.52 o 
  -1  -3   1      302.96      286.48      3.04 o 
   0  -3   1     1233.29     1188.09      8.07 o 
   1  -3   1      385.73      394.68      2.88 o 
   2  -3   1       24.51       27.76      0.71 o 
   3  -3   1       70.22       70.70      1.60 o 
   4  -3   1        2.57        3.33      0.59 o 
   5  -3   1       24.95       20.93      1.96 o 
   6  -3   1       10.57        9.52      2.38 o 
   7  -3   1       19.48       20.15      2.36 o 
  -7  -2   1        4.23        5.88      1.49 o 
  -6  -2   1       37.93       36.03      3.94 o 
  -5  -2   1       21.41       21.28      1.87 o 
  -4  -2   1      161.69      160.65      3.64 o 
  -3  -2   1      366.49      344.08      3.46 o 
  -2  -2   1       32.57       29.38      1.03 o 
  -1  -2   1      386.85      375.39      5.73 o 
   0  -2   1      534.73      472.40      3.89 o 
   1  -2   1      141.20      144.48      1.70 o 
   2  -2   1      193.57      187.71      2.79 o 
   3  -2   1      128.36      131.56      3.71 o 
   4  -2   1       48.54       47.13      2.69 o 
   5  -2   1        8.07        6.99      1.36 o 
   6  -2   1       27.75       29.82      2.43 o 
   7  -2   1        4.74        6.11      1.88 o 
  -7  -1   1       18.02       17.62      5.73 o 
  -6  -1   1        7.67        8.57      1.47 o 
  -5  -1   1       30.71       32.47      2.22 o 
  -4  -1   1      212.99      233.91      4.35 o 
  -3  -1   1      181.64      188.76      3.41 o 
  -2  -1   1     1197.09     1140.72      8.97 o 
  -1  -1   1     7995.82     7187.71     80.27 o 
   0  -1   1     1046.14      966.01      5.92 o 
   1  -1   1     4124.12     3815.58     21.75 o 
   2  -1   1      405.31      393.08      3.58 o 
   3  -1   1      133.39      136.88      3.01 o 
   4  -1   1       98.14       98.09      2.90 o 
   5  -1   1       35.09       34.38      2.33 o 
   6  -1   1        1.32       -0.65      0.95 o 
   7  -1   1        7.65        9.66      2.24 o 
  -7   0   1        0.33        0.30      0.92 o 
  -6   0   1        0.21       -0.05      0.90 o 
  -5   0   1        2.17        2.91      0.97 o 
  -4   0   1      103.27      103.69      2.85 o 
  -3   0   1       44.62       52.66      1.89 o 
  -2   0   1     1776.18     1754.64     14.59 o 
  -1   0   1        1.70        2.12      0.34 o 
   0   0   1     1623.58     1510.90      7.09 o 
   1   0   1     1677.97     1510.15     10.10 o 
   2   0   1      228.37      223.29      3.21 o 
   3   0   1       72.81       72.01      2.13 o 
   4   0   1       57.75       58.78      2.22 o 
   5   0   1        0.71        2.41      0.90 o 
   6   0   1        9.97        9.26      2.69 o 
   7   0   1       10.27       10.06      1.59 o 
  -7   1   1       18.02       20.17      2.04 o 
  -6   1   1        7.66        8.90      1.41 o 
  -5   1   1       30.69       36.65      2.11 o 
  -4   1   1      212.86      244.36      6.45 o 
  -3   1   1      181.62      181.22      3.80 o 
  -2   1   1     1197.09     1147.17      8.10 o 
  -1   1   1     7997.60     7402.51     92.89 o 
   0   1   1     1046.44      971.53      6.56 o 
   1   1   1     4123.35     3819.89     31.49 o 
   2   1   1      405.22      389.14      5.73 o 
   3   1   1      133.40      135.07      3.28 o 
   4   1   1       98.08       89.33      3.58 o 
   5   1   1       35.14       36.96      2.12 o 
   6   1   1        1.33        1.93      0.87 o 
   7   1   1        7.65        6.54      2.69 o 
  -7   2   1        4.22        7.85      1.43 o 
  -6   2   1       37.96       36.60      2.27 o 
  -5   2   1       21.42       25.23      4.93 o 
  -4   2   1      161.79      167.70      5.02 o 
  -3   2   1      366.37      341.89      4.67 o 
  -2   2   1       32.54       33.78      4.61 o 
  -1   2   1      386.58      376.34      4.07 o 
   0   2   1      534.83      477.25      4.30 o 
   1   2   1      141.22      142.71      3.98 o 
   2   2   1      193.53      187.28      2.51 o 
   3   2   1      128.30      129.74      2.45 o 
   4   2   1       48.51       44.96      1.83 o 
   5   2   1        8.07        9.24      2.51 o 
   6   2   1       27.76       31.86      2.19 o 
   7   2   1        4.75        5.56      2.51 o 
  -7   3   1        4.99        1.88      2.24 o 
  -6   3   1        2.03        2.91      2.11 o 
  -5   3   1       96.84       92.50      2.87 o 
  -4   3   1       21.54       21.65      1.71 o 
  -3   3   1       92.96       96.37      2.26 o 
  -2   3   1      330.58      378.17      4.50 o 
  -1   3   1      302.88      285.58      3.01 o 
   0   3   1     1233.28     1193.36      9.76 o 
   1   3   1      385.45      389.61      4.14 o 
   2   3   1       24.50       27.74      2.51 o 
   3   3   1       70.26       68.25      1.67 o 
   4   3   1        2.56        4.17      0.72 o 
   5   3   1       24.96       26.14      1.65 o 
   6   3   1       10.57       10.51      1.30 o 
   7   3   1       19.48       23.84      4.12 o 
  -7   4   1        2.41        1.62      2.06 o 
  -6   4   1       37.00       36.36      3.49 o 
  -5   4   1       80.21       87.81      6.81 o 
  -4   4   1       43.98       43.83      2.38 o 
  -3   4   1      310.44      325.38      4.57 o 
  -2   4   1       18.96       19.90      2.06 o 
  -1   4   1      303.74      316.73      5.82 o 
   0   4   1      397.67      370.36      3.76 o 
   1   4   1      139.02      143.26      2.60 o 
   2   4   1      355.68      369.52      7.44 o 
   3   4   1      123.98      124.85      4.75 o 
   4   4   1       78.33       76.32      2.08 o 
   5   4   1       66.52       68.29      2.56 o 
   6   4   1       21.22       19.45      3.40 o 
   7   4   1        8.02       14.16      3.49 o 
  -7   5   1        2.04        3.49      2.42 o 
  -6   5   1        4.68        4.25      1.26 o 
  -5   5   1       51.33       51.94      6.27 o 
  -4   5   1       79.84       72.87      4.30 o 
  -3   5   1      134.78      147.71      5.29 o 
  -2   5   1     1012.65     1061.12      9.72 o 
  -1   5   1      557.70      558.19      8.97 o 
   0   5   1      490.47      523.37      5.06 o 
   1   5   1      325.97      326.99      3.68 o 
   2   5   1        6.14        6.99      1.35 o 
   3   5   1       59.08       62.56      3.76 o 
   4   5   1      109.33      110.42      5.38 o 
   5   5   1        2.15        3.94      0.81 o 
   6   5   1       66.66       64.26      5.64 o 
   7   5   1        8.04       15.51      3.76 o 
  -7   6   1        1.41       -0.99      1.88 o 
  -6   6   1        6.99        5.56      2.33 o 
  -5   6   1      207.36      219.14      8.34 o 
  -4   6   1        3.76        3.32      1.62 o 
  -3   6   1       86.28       95.37      4.39 o 
  -2   6   1      294.77      298.81      6.99 o 
  -1   6   1      713.86      719.52     11.02 o 
   0   6   1       95.42       96.22      1.74 o 
   1   6   1       14.26       16.85      1.71 o 
   2   6   1      570.91      597.18     10.66 o 
   3   6   1        1.79        0.99      1.17 o 
   4   6   1        5.86        6.54      1.97 o 
   5   6   1       11.25       13.35      2.78 o 
   6   6   1       18.60       21.60      3.85 o 
  -6   7   1       22.22       14.43      3.23 o 
  -5   7   1       75.91       78.33      5.38 o 
  -4   7   1       85.14       89.98      5.11 o 
  -3   7   1       65.22       61.93      3.85 o 
  -2   7   1       45.18       51.89      3.05 o 
  -1   7   1       40.13       40.51      2.42 o 
   0   7   1      193.26      216.93      3.23 o 
   1   7   1       23.51       26.17      2.06 o 
   2   7   1       39.37       36.21      2.96 o 
   3   7   1       19.66       18.28      2.51 o 
   4   7   1        9.32        9.77      2.24 o 
   5   7   1        9.64        8.79      2.51 o 
   6   7   1       56.88       63.27      6.00 o 
  -6   8   1        5.47        2.24      2.24 o 
  -5   8   1       14.40       15.69      3.14 o 
  -4   8   1       70.86       67.13      4.57 o 
  -3   8   1       70.68       65.43      3.94 o 
  -2   8   1       29.15       27.61      2.78 o 
  -1   8   1       41.01       39.97      2.51 o 
   0   8   1        2.26        3.67      0.51 o 
   1   8   1        6.28        5.82      1.17 o 
   2   8   1       21.97       19.27      2.24 o 
   3   8   1        4.77        3.23      1.35 o 
   4   8   1       63.02       68.93      4.66 o 
   5   8   1       50.98       44.00      4.66 o 
   6   8   1       18.02       21.33      3.67 o 
  -6   9   1        1.06        0.09      1.88 o 
  -5   9   1       45.61       42.94      4.84 o 
  -4   9   1        1.08        2.60      1.62 o 
  -3   9   1        8.40        7.89      1.97 o 
  -2   9   1       58.89       52.52      3.32 o 
  -1   9   1       16.75       24.55      2.24 o 
   0   9   1       54.05       60.32      2.15 o 
   1   9   1       10.04        7.98      1.35 o 
   2   9   1      103.95       96.52      4.30 o 
   3   9   1        6.82        5.82      1.80 o 
   4   9   1        7.01        6.45      2.06 o 
   5   9   1        9.25       11.02      2.78 o 
   6   9   1        5.03        2.42      2.24 o 
  -5  10   1        5.38        7.08      2.33 o 
  -4  10   1        2.73        1.35      1.44 o 
  -3  10   1       16.18       14.07      2.51 o 
  -2  10   1       27.55       28.59      2.87 o 
  -1  10   1      111.35      102.54      4.03 o 
   0  10   1      116.97      109.08      3.05 o 
   1  10   1       71.87       75.92      3.32 o 
   2  10   1       10.39       10.30      1.97 o 
   3  10   1       20.28       21.87      2.96 o 
   4  10   1        0.22        1.44      1.53 o 
   5  10   1        0.21       -1.17      1.62 o 
  -5  11   1       17.33       11.92      2.96 o 
  -4  11   1       18.26       23.13      3.49 o 
  -3  11   1       16.20       16.32      2.69 o 
  -2  11   1       13.76       14.97      2.24 o 
  -1  11   1       33.56       32.26      2.78 o 
   0  11   1       58.75       55.84      2.33 o 
   1  11   1      290.63      263.59      6.45 o 
   2  11   1       10.53       10.12      1.97 o 
   3  11   1        0.34        1.80      1.44 o 
   4  11   1       20.02       19.81      3.32 o 
   5  11   1        3.38        1.17      1.88 o 
  -5  12   1        5.46        6.45      2.42 o 
  -4  12   1       30.33       28.06      3.85 o 
  -3  12   1        3.71        2.06      1.53 o 
  -2  12   1       14.42       14.61      2.33 o 
  -1  12   1       14.97       17.83      2.24 o 
   1  12   1       46.68       46.43      3.05 o 
   2  12   1       15.05       16.85      2.51 o 
   3  12   1       40.14       49.48      4.48 o 
   4  12   1       26.94       26.08      3.76 o 
  -4  13   1        4.81       13.44      3.05 o 
  -3  13   1       19.78       26.53      3.49 o 
  -2  13   1       91.48       94.83      4.84 o 
   2  13   1        9.98       10.48      2.06 o 
   3  13   1        0.42        0.36      1.44 o 
   4  13   1        3.27        3.40      1.80 o 
  -3  14   1       12.25       14.61      2.78 o 
   3  14   1        5.32        4.48      1.80 o 
  -2 -15   2       16.77       17.90      3.54 o 
  -1 -15   2        6.75        9.00      2.82 o 
   0 -15   2       16.09       21.59      3.28 o 
   1 -15   2        2.32        1.42      1.29 o 
   2 -15   2        0.92        1.35      1.48 o 
  -3 -14   2        7.88        9.31      2.06 o 
  -2 -14   2        5.37        4.90      1.39 o 
  -1 -14   2        0.34       -0.50      0.87 o 
   0 -14   2        9.17        8.30      1.40 o 
   1 -14   2        3.41        3.97      1.15 o 
   2 -14   2        0.34       -0.16      1.14 o 
   3 -14   2        0.30       -0.23      1.29 o 
  -4 -13   2        5.20        3.38      3.01 o 
  -3 -13   2       34.67       43.17      3.24 o 
  -2 -13   2       48.18       42.31      3.95 o 
  -1 -13   2       15.79       15.99      1.70 o 
   0 -13   2       16.39       17.47      1.78 o 
   1 -13   2       40.94       42.62      2.47 o 
   2 -13   2       12.69       14.77      2.12 o 
   3 -13   2        3.79        4.72      2.33 o 
   4 -13   2        0.89        0.03      1.13 o 
  -5 -12   2        9.77        9.59      3.23 o 
  -4 -12   2       34.13       37.18      3.06 o 
  -3 -12   2       23.29       15.12      2.49 o 
  -2 -12   2        7.96        8.82      1.62 o 
  -1 -12   2       54.10       51.05      3.24 o 
   0 -12   2       41.97       34.78      1.61 o 
   1 -12   2        8.90       12.12      1.66 o 
   2 -12   2       22.19       24.12      2.66 o 
   3 -12   2       25.64       26.95      3.54 o 
   4 -12   2       19.86       17.88      2.18 o 
  -5 -11   2        2.21       -0.42      1.39 o 
  -4 -11   2        4.62        4.52      1.51 o 
  -3 -11   2        0.57        2.59      0.91 o 
  -2 -11   2        5.37        3.43      1.16 o 
  -1 -11   2       23.47       26.18      3.36 o 
   0 -11   2      163.21      153.06      3.14 o 
   1 -11   2      216.59      213.63      4.08 o 
   2 -11   2        0.07       -0.41      0.86 o 
   3 -11   2        2.88        2.69      1.26 o 
   4 -11   2       20.42       18.30      2.13 o 
   5 -11   2        1.65        1.64      1.30 o 
  -5 -10   2        9.77       14.33      1.79 o 
  -4 -10   2       46.32       47.55      3.98 o 
  -3 -10   2       51.10       44.90      2.99 o 
  -2 -10   2        1.48        2.45      0.96 o 
  -1 -10   2       58.66       59.40      2.66 o 
   0 -10   2        0.91        1.38      0.51 o 
   1 -10   2        1.78        2.59      0.60 o 
   2 -10   2       48.87       44.92      1.96 o 
   3 -10   2       12.41       11.60      2.51 o 
   4 -10   2       11.33        8.12      1.51 o 
   5 -10   2        0.90        1.32      1.14 o 
  -6  -9   2        4.46        2.51      2.15 o 
  -5  -9   2       34.91       26.22      2.09 o 
  -4  -9   2        4.59        4.12      1.23 o 
  -3  -9   2       32.83       37.31      2.58 o 
  -2  -9   2       16.51       25.27      3.14 o 
  -1  -9   2       36.34       37.69      3.10 o 
   0  -9   2       94.51       95.22      2.10 o 
   1  -9   2       48.52       51.58      1.34 o 
   2  -9   2      119.56      119.29      2.56 o 
   3  -9   2       29.37       27.18      1.43 o 
   4  -9   2       13.16       14.26      1.71 o 
   5  -9   2        0.38        1.68      1.03 o 
   6  -9   2        4.41        1.35      2.60 o 
  -6  -8   2        6.22        4.84      2.33 o 
  -5  -8   2       14.85       14.72      1.54 o 
  -4  -8   2       15.10       14.56      1.09 o 
  -3  -8   2       43.60       42.88      2.83 o 
  -2  -8   2       56.41       61.04      3.94 o 
  -1  -8   2      111.62      124.83      3.26 o 
   0  -8   2       36.99       38.79      1.27 o 
   1  -8   2       26.49       27.45      1.04 o 
   2  -8   2       28.16       26.94      1.32 o 
   3  -8   2        8.32        9.69      0.94 o 
   4  -8   2       37.28       36.74      2.12 o 
   5  -8   2       23.34       26.75      2.17 o 
   6  -8   2       12.29       13.92      1.73 o 
  -6  -7   2        1.67        1.08      1.88 o 
  -5  -7   2       54.72       55.16      1.98 o 
  -4  -7   2       19.24       19.09      1.24 o 
  -3  -7   2       56.00       58.52      2.41 o 
  -2  -7   2      179.26      178.89      5.82 o 
  -1  -7   2       82.19       86.85      3.76 o 
   0  -7   2       61.85       61.35      1.54 o 
   1  -7   2       18.28       22.95      0.92 o 
   2  -7   2        0.57        0.42      0.30 o 
   3  -7   2        2.24        3.46      0.66 o 
   4  -7   2       46.44       43.20      1.78 o 
   5  -7   2       10.28       11.14      1.47 o 
   6  -7   2       11.99       12.19      1.37 o 
  -7  -6   2        7.53        8.97      2.60 o 
  -6  -6   2       11.21       13.97      4.34 o 
  -5  -6   2      205.45      204.22      4.93 o 
  -4  -6   2       58.74       56.99      1.76 o 
  -3  -6   2      135.99      135.13      3.38 o 
  -2  -6   2      140.67      138.20      4.93 o 
  -1  -6   2      528.27      550.39      9.77 o 
   0  -6   2      125.59      129.81      1.89 o 
   1  -6   2      148.55      149.36      1.92 o 
   2  -6   2      311.48      308.69      5.72 o 
   3  -6   2       50.97       45.94      1.61 o 
   4  -6   2       39.52       43.53      2.26 o 
   5  -6   2       89.89       97.26      4.42 o 
   6  -6   2        4.50        3.56      0.95 o 
  -7  -5   2        6.10        8.29      1.70 o 
  -6  -5   2        3.39        2.88      1.23 o 
  -5  -5   2       29.36       30.56      1.57 o 
  -4  -5   2      231.60      230.33      3.21 o 
  -3  -5   2      146.29      145.98      2.37 o 
  -2  -5   2      422.54      444.18      8.88 o 
  -1  -5   2      326.79      342.99      6.81 o 
   0  -5   2       91.53       92.13      1.62 o 
   1  -5   2      217.59      214.28      2.79 o 
   2  -5   2      195.36      201.67      2.80 o 
   3  -5   2       69.73       78.34      1.88 o 
   4  -5   2       11.26        9.87      0.98 o 
   5  -5   2       10.34       14.15      1.76 o 
   6  -5   2       11.65       13.31      1.99 o 
  -7  -4   2        1.69        1.88      1.26 o 
  -6  -4   2       11.17       11.72      2.02 o 
  -5  -4   2      137.76      138.79      2.46 o 
  -4  -4   2      131.37      126.86      3.58 o 
  -3  -4   2        8.00        9.65      0.86 o 
  -2  -4   2      404.43      384.48      4.75 o 
  -1  -4   2      204.68      200.14      4.57 o 
   0  -4   2      205.67      193.22      2.30 o 
   1  -4   2        7.28        8.70      0.82 o 
   2  -4   2      168.78      176.59      2.53 o 
   3  -4   2       10.65        8.28      0.78 o 
   4  -4   2       42.77       46.26      1.66 o 
   5  -4   2        6.41        5.89      0.93 o 
   6  -4   2       12.20       13.45      1.94 o 
   7  -4   2        6.03        6.53      1.74 o 
  -7  -3   2        5.17        5.00      1.42 o 
  -6  -3   2        8.61       10.16      1.64 o 
  -5  -3   2       42.99       43.91      2.63 o 
  -4  -3   2       50.12       50.69      1.30 o 
  -3  -3   2       85.12       83.68      1.56 o 
  -2  -3   2       74.85       73.54      1.41 o 
  -1  -3   2      166.71      157.56      3.67 o 
   0  -3   2       88.83       93.21      1.39 o 
   1  -3   2      428.05      398.76      3.72 o 
   2  -3   2      157.92      164.72      2.33 o 
   3  -3   2       90.33       94.93      2.90 o 
   4  -3   2      166.03      160.24      2.79 o 
   5  -3   2       15.89       10.13      1.62 o 
   6  -3   2       17.37       19.78      3.85 o 
   7  -3   2       30.22       29.55      2.72 o 
  -7  -2   2        2.09        2.33      2.24 o 
  -6  -2   2        9.20        7.76      1.52 o 
  -5  -2   2        1.66        1.04      1.12 o 
  -4  -2   2        1.16        1.69      0.79 o 
  -3  -2   2      334.07      375.20      3.55 o 
  -2  -2   2      127.43      133.72      2.39 o 
  -1  -2   2      987.48      903.70     11.83 o 
   0  -2   2     1236.58     1201.68      8.19 o 
   1  -2   2      348.19      338.85      3.19 o 
   2  -2   2       84.41       78.52      1.33 o 
   3  -2   2       11.39       10.07      0.76 o 
   4  -2   2       25.19       27.36      1.96 o 
   5  -2   2       28.20       28.33      2.25 o 
   6  -2   2        5.37        3.94      1.40 o 
   7  -2   2        0.00       -0.66      1.14 o 
  -7  -1   2       10.09       12.34      1.88 o 
  -6  -1   2        0.77        1.10      0.95 o 
  -5  -1   2       14.50       15.95      1.65 o 
  -4  -1   2      125.28      128.52      3.22 o 
  -3  -1   2     1279.13     1313.03     12.51 o 
  -2  -1   2      677.70      708.11      5.27 o 
  -1  -1   2     1265.63     1152.49     11.83 o 
   0  -1   2     1930.99     1792.56     11.95 o 
   1  -1   2     9296.16     8741.35    127.08 o 
   2  -1   2      386.51      385.94      5.13 o 
   3  -1   2       12.11       15.42      1.27 o 
   4  -1   2      118.45      116.14      3.67 o 
   5  -1   2       16.72       14.09      1.66 o 
   6  -1   2       13.82       14.31      1.79 o 
   7  -1   2        6.60        7.80      2.06 o 
  -7   0   2        0.10        0.67      0.99 o 
  -6   0   2        2.22        2.25      1.03 o 
  -5   0   2        0.23       -0.49      0.85 o 
  -4   0   2        7.66        7.96      1.48 o 
  -3   0   2      904.76     1040.07      7.79 o 
  -2   0   2      351.34      343.63      4.32 o 
  -1   0   2      784.20      704.54      7.08 o 
   0   0   2      720.70      688.28      4.13 o 
   1   0   2      127.87      111.92      1.85 o 
   2   0   2       67.73       69.28      3.23 o 
   3   0   2        1.31        4.62      0.82 o 
   4   0   2      102.33       97.76      2.85 o 
   5   0   2       18.65       17.38      1.70 o 
   6   0   2        0.07        0.01      0.95 o 
   7   0   2        3.13        6.72      2.69 o 
  -7   1   2       10.09       14.60      2.33 o 
  -6   1   2        0.77       -0.01      0.76 o 
  -5   1   2       14.47       16.58      3.01 o 
  -4   1   2      125.23      126.29      3.08 o 
  -3   1   2     1279.34     1270.19      9.45 o 
  -2   1   2      678.21      710.77      7.26 o 
  -1   1   2     1264.93     1140.90     10.00 o 
   0   1   2     1930.36     1805.80     15.08 o 
   1   1   2     9296.40     8909.92     71.05 o 
   2   1   2      386.82      380.75      4.50 o 
   3   1   2       12.12       16.37      1.39 o 
   4   1   2      118.42      117.17      2.89 o 
   5   1   2       16.69       19.81      2.78 o 
   6   1   2       13.80       12.38      1.54 o 
   7   1   2        6.60        4.39      2.24 o 
  -7   2   2        2.09        2.47      1.04 o 
  -6   2   2        9.21        8.67      3.10 o 
  -5   2   2        1.66        0.47      1.57 o 
  -4   2   2        1.16        0.16      0.63 o 
  -3   2   2      333.78      374.19      5.96 o 
  -2   2   2      127.35      131.22      2.41 o 
  -1   2   2      987.24      917.21     13.40 o 
   0   2   2     1236.28     1206.23     10.04 o 
   1   2   2      348.36      339.95      5.91 o 
   2   2   2       84.44       79.52      1.44 o 
   3   2   2       11.43       12.28      0.94 o 
   4   2   2       25.18       24.69      1.48 o 
   5   2   2       28.17       30.63      3.19 o 
   6   2   2        5.37        9.78      2.33 o 
   7   2   2        0.00        0.00      1.80 o 
  -7   3   2        5.18        8.14      1.44 o 
  -6   3   2        8.61        7.28      2.33 o 
  -5   3   2       42.93       42.83      2.13 o 
  -4   3   2       50.10       48.30      2.65 o 
  -3   3   2       85.15       82.98      2.22 o 
  -2   3   2       74.91       73.88      1.87 o 
  -1   3   2      166.58      152.92      1.77 o 
   0   3   2       88.90       96.26      2.24 o 
   1   3   2      427.70      396.77      6.72 o 
   2   3   2      157.66      164.37      4.66 o 
   3   3   2       90.40       93.14      1.78 o 
   4   3   2      166.05      156.74      9.06 o 
   5   3   2       15.88       13.29      1.75 o 
   6   3   2       17.37       17.65      3.23 o 
   7   3   2       30.22       34.87      4.84 o 
  -7   4   2        1.69       -0.27      1.88 o 
  -6   4   2       11.19       11.72      2.11 o 
  -5   4   2      137.74      140.08      3.64 o 
  -4   4   2      131.30      126.36      4.07 o 
  -3   4   2        8.05        9.28      1.21 o 
  -2   4   2      404.49      398.75      7.89 o 
  -1   4   2      204.63      202.50      2.02 o 
   0   4   2      205.79      198.97      3.58 o 
   1   4   2        7.26        8.88      1.17 o 
   2   4   2      168.77      187.68      5.20 o 
   3   4   2       10.65        8.43      1.80 o 
   4   4   2       42.79       43.77      2.42 o 
   5   4   2        6.40       10.27      1.93 o 
   6   4   2       12.19        9.41      2.60 o 
   7   4   2        6.02        8.43      3.05 o 
  -7   5   2        6.10       12.10      3.32 o 
  -6   5   2        3.40        3.55      1.48 o 
  -5   5   2       29.33       33.63      2.22 o 
  -4   5   2      231.66      223.52      7.44 o 
  -3   5   2      146.26      146.00      5.29 o 
  -2   5   2      422.23      435.58      8.70 o 
  -1   5   2      326.99      341.21      6.63 o 
   0   5   2       91.56       91.33      2.42 o 
   1   5   2      217.84      208.20      4.84 o 
   2   5   2      195.42      196.02      5.47 o 
   3   5   2       69.79       84.51      4.30 o 
   4   5   2       11.29       11.38      2.24 o 
   5   5   2       10.36       10.93      2.60 o 
   6   5   2       11.64       14.52      3.32 o 
  -7   6   2        7.52        8.25      2.96 o 
  -6   6   2       11.19       14.16      3.23 o 
  -5   6   2      205.37      192.16      7.89 o 
  -4   6   2       58.71       53.96      4.57 o 
  -3   6   2      136.01      134.35      5.20 o 
  -2   6   2      140.73      146.00      4.84 o 
  -1   6   2      528.33      548.43      9.33 o 
   0   6   2      125.52      130.22      3.05 o 
   1   6   2      148.67      148.69      4.12 o 
   2   6   2      311.43      310.10      7.17 o 
   3   6   2       51.07       50.28      3.49 o 
   4   6   2       39.51       37.46      3.94 o 
   5   6   2       89.90       90.34      5.64 o 
   6   6   2        4.49       -1.08      1.88 o 
  -6   7   2        1.67        0.54      1.97 o 
  -5   7   2       54.76       56.47      5.11 o 
  -4   7   2       19.22       14.88      2.69 o 
  -3   7   2       56.03       56.73      3.76 o 
  -2   7   2      179.34      176.92      5.47 o 
  -1   7   2       82.13       89.80      3.40 o 
   0   7   2       61.91       61.76      2.15 o 
   1   7   2       18.35       24.20      2.06 o 
   2   7   2        0.58        0.99      0.90 o 
   3   7   2        2.23        3.23      1.44 o 
   4   7   2       46.49       36.21      3.94 o 
   5   7   2       10.30        7.98      2.33 o 
   6   7   2       11.99       11.65      3.05 o 
  -6   8   2        6.23       10.12      3.05 o 
  -5   8   2       14.86       11.47      2.78 o 
  -4   8   2       15.15       17.56      2.96 o 
  -3   8   2       43.58       35.67      3.49 o 
  -2   8   2       56.40       55.12      3.40 o 
  -1   8   2      111.62      121.80      4.03 o 
   0   8   2       37.01       39.08      1.80 o 
   1   8   2       26.50       30.65      2.42 o 
   2   8   2       28.16       28.95      2.87 o 
   3   8   2        8.34        4.93      1.80 o 
   4   8   2       37.31       35.41      3.94 o 
   5   8   2       23.36       18.91      3.40 o 
   6   8   2       12.30       15.06      3.49 o 
  -6   9   2        4.46        5.82      2.60 o 
  -5   9   2       34.91       30.38      3.94 o 
  -4   9   2        4.59        3.14      1.62 o 
  -3   9   2       32.82       36.03      3.67 o 
  -2   9   2       16.52       23.93      2.69 o 
  -1   9   2       36.32       34.60      2.87 o 
   0   9   2       94.50       95.46      2.78 o 
   1   9   2       48.61       48.49      2.78 o 
   2   9   2      119.63      125.83      4.93 o 
   3   9   2       29.43       28.95      3.23 o 
   4   9   2       13.16       12.01      2.60 o 
   5   9   2        0.38        0.90      1.80 o 
   6   9   2        4.42        4.30      2.60 o 
  -5  10   2        9.76        9.41      2.51 o 
  -4  10   2       46.30       42.22      4.39 o 
  -3  10   2       51.14       36.57      3.76 o 
  -2  10   2        1.48        2.06      1.17 o 
  -1  10   2       58.69       57.72      3.23 o 
   0  10   2        0.92        1.35      0.72 o 
   1  10   2        1.77        0.99      0.90 o 
   2  10   2       48.89       46.61      3.67 o 
   3  10   2       12.42       12.55      2.42 o 
   4  10   2       11.34       11.11      2.51 o 
   5  10   2        0.90       -0.63      1.53 o 
  -5  11   2        2.21        4.12      2.15 o 
  -4  11   2        4.63        2.60      1.71 o 
  -3  11   2        0.57        1.26      1.44 o 
  -2  11   2        5.38        2.78      1.35 o 
  -1  11   2       23.42       25.72      2.60 o 
   0  11   2      163.30      155.86      3.76 o 
   1  11   2      216.51      209.81      5.64 o 
   2  11   2        0.07        1.62      1.26 o 
   3  11   2        2.89        4.84      1.80 o 
   4  11   2       20.46       18.46      3.14 o 
   5  11   2        1.65        2.78      1.97 o 
  -5  12   2        9.77       17.20      3.58 o 
  -4  12   2       34.12       33.97      4.30 o 
  -3  12   2       23.29       17.29      2.87 o 
  -2  12   2        7.95        8.25      1.88 o 
  -1  12   2       54.13       50.01      3.23 o 
   1  12   2        8.91        8.88      1.71 o 
   2  12   2       22.20       26.89      3.14 o 
   3  12   2       25.69       28.59      3.58 o 
   4  12   2       19.87       14.79      3.05 o 
  -4  13   2        5.19        7.44      2.33 o 
  -3  13   2       34.65       35.67      4.03 o 
  -2  13   2       48.17       47.68      4.12 o 
   2  13   2       12.70       13.35      2.24 o 
   3  13   2        3.79        3.67      1.71 o 
   4  13   2        0.88        2.96      1.88 o 
  -3  14   2        7.91        9.24      2.33 o 
   3  14   2        0.30        1.35      1.44 o 
  -2 -15   3        6.07        7.79      1.35 o 
  -1 -15   3        4.53        3.70      1.29 o 
   0 -15   3       15.21       15.15      3.05 o 
   1 -15   3        1.20        0.90      1.21 o 
  -3 -14   3        7.29       11.50      1.70 o 
  -2 -14   3        2.63        1.31      2.15 o 
  -1 -14   3        0.24       -0.24      1.77 o 
   0 -14   3       14.91       12.28      1.61 o 
   1 -14   3        3.94        4.38      1.48 o 
   2 -14   3       10.35       15.84      3.36 o 
   3 -14   3       18.48       21.15      2.65 o 
  -4 -13   3        9.87       11.49      2.07 o 
  -3 -13   3       30.24       29.78      3.46 o 
  -2 -13   3        3.94        4.70      1.19 o 
  -1 -13   3        6.41        3.99      0.87 o 
   0 -13   3        4.74        3.91      1.37 o 
   1 -13   3       27.57       27.92      2.05 o 
   2 -13   3        9.15        9.00      2.11 o 
   3 -13   3        2.68        2.20      1.40 o 
  -4 -12   3        3.71        4.96      1.66 o 
  -3 -12   3       48.35       47.20      2.68 o 
  -2 -12   3       23.46       25.13      7.84 o 
  -1 -12   3        5.29        7.37      1.00 o 
   0 -12   3       33.06       33.70      3.04 o 
   1 -12   3       68.72       66.16      2.68 o 
   2 -12   3       57.03       55.70      3.58 o 
   3 -12   3       20.99       16.77      2.20 o 
   4 -12   3       11.22       14.94      2.13 o 
  -5 -11   3        8.32        8.57      1.80 o 
  -4 -11   3        8.06        5.42      4.07 o 
  -3 -11   3        9.80        8.84      1.72 o 
  -2 -11   3       37.60       37.53      2.79 o 
  -1 -11   3       48.47       47.26      1.92 o 
   0 -11   3      117.34      117.87      2.47 o 
   1 -11   3      119.66      106.76      2.18 o 
   2 -11   3       22.54       21.87      2.28 o 
   3 -11   3       17.16       18.68      2.11 o 
   4 -11   3        7.83        7.37      1.57 o 
   5 -11   3       17.46       20.90      2.27 o 
  -5 -10   3        3.09        2.68      1.97 o 
  -4 -10   3       16.92       14.73      1.96 o 
  -3 -10   3       43.34       45.77      3.04 o 
  -2 -10   3        3.33        1.80      1.71 o 
  -1 -10   3       38.05       34.52      2.06 o 
   0 -10   3       32.39       31.94      2.03 o 
   1 -10   3        0.64        0.21      0.51 o 
   2 -10   3      236.35      229.63      2.89 o 
   3 -10   3       55.08       60.98      3.98 o 
   4 -10   3       17.37       20.13      2.09 o 
   5 -10   3        4.41        3.96      1.97 o 
  -6  -9   3       16.44       17.92      3.58 o 
  -5  -9   3        2.37        1.79      1.97 o 
  -4  -9   3       13.11       17.12      1.90 o 
  -3  -9   3        5.82        4.79      1.31 o 
  -2  -9   3        1.60        3.32      1.71 o 
  -1  -9   3        4.87        5.20      0.95 o 
   0  -9   3       56.91       55.51      1.63 o 
   1  -9   3      178.55      173.39      3.28 o 
   2  -9   3       52.30       52.50      3.39 o 
   3  -9   3       77.49       80.07      4.21 o 
   4  -9   3        7.77        8.70      1.46 o 
   5  -9   3        1.88        3.03      1.15 o 
  -6  -8   3        0.96       -0.36      1.88 o 
  -5  -8   3        0.37        0.87      0.88 o 
  -4  -8   3       50.33       51.14      2.54 o 
  -3  -8   3       16.79       17.41      1.83 o 
  -2  -8   3       36.51       34.24      3.23 o 
  -1  -8   3      105.32      104.37      3.17 o 
   0  -8   3       88.79       86.32      2.07 o 
   1  -8   3      105.14      102.22      1.87 o 
   2  -8   3       78.13       72.26      3.47 o 
   3  -8   3       61.34       55.16      1.97 o 
   4  -8   3       42.74       38.89      2.81 o 
   5  -8   3        0.28       -0.32      0.66 o 
   6  -8   3        0.04       -0.42      0.96 o 
  -6  -7   3       17.21       18.55      3.40 o 
  -5  -7   3       13.31       15.31      1.19 o 
  -4  -7   3      202.62      202.31      3.66 o 
  -3  -7   3       93.88       87.61      5.11 o 
  -2  -7   3       11.13       15.24      2.24 o 
  -1  -7   3      100.30      100.11      3.94 o 
   0  -7   3        9.95        8.11      0.69 o 
   1  -7   3       47.56       51.50      1.40 o 
   2  -7   3      109.48      111.95      2.31 o 
   3  -7   3       79.40       83.86      3.91 o 
   4  -7   3       26.79       26.09      1.60 o 
   5  -7   3        2.01        3.04      0.84 o 
   6  -7   3        8.37        9.90      2.40 o 
  -7  -6   3        4.30        8.79      2.51 o 
  -6  -6   3        1.37        0.29      0.96 o 
  -5  -6   3        1.09        1.28      0.62 o 
  -4  -6   3        4.67        4.53      0.73 o 
  -3  -6   3       25.23       30.71      1.94 o 
  -2  -6   3        3.72        4.21      1.44 o 
  -1  -6   3      574.46      609.89     13.04 o 
   0  -6   3      190.74      201.02      2.79 o 
   1  -6   3      123.30      120.09      1.74 o 
   2  -6   3       20.85       23.32      1.89 o 
   3  -6   3       14.09       12.31      1.02 o 
   4  -6   3       13.04       13.41      1.22 o 
   5  -6   3        5.35        6.79      1.04 o 
   6  -6   3       23.62       27.23      2.18 o 
  -7  -5   3        5.78        8.05      1.68 o 
  -6  -5   3       16.26       12.87      1.74 o 
  -5  -5   3       39.99       39.51      1.49 o 
  -4  -5   3      657.01      636.27      6.95 o 
  -3  -5   3       27.50       25.95      1.26 o 
  -2  -5   3      298.88      303.29      6.90 o 
  -1  -5   3      136.05      144.21      2.92 o 
   0  -5   3       69.29       77.42      1.58 o 
   1  -5   3       27.23       23.61      1.26 o 
   2  -5   3       34.40       35.13      1.33 o 
   3  -5   3      516.78      523.15      5.56 o 
   4  -5   3       98.45      100.69      2.41 o 
   5  -5   3       29.90       31.11      1.80 o 
   6  -5   3        2.31        4.03      1.80 o 
  -7  -4   3        4.41        5.38      1.46 o 
  -6  -4   3       61.06       60.71      3.07 o 
  -5  -4   3      103.52      105.68      2.05 o 
  -4  -4   3       33.73       35.68      1.25 o 
  -3  -4   3       63.29       64.93      1.55 o 
  -2  -4   3       61.63       67.85      3.14 o 
  -1  -4   3      744.94      734.47     12.77 o 
   0  -4   3      210.84      211.64      2.49 o 
   1  -4   3       51.37       60.85      1.05 o 
   2  -4   3      204.09      192.39      3.08 o 
   3  -4   3      208.43      204.27      3.58 o 
   4  -4   3      120.04      112.66      2.71 o 
   5  -4   3        8.48        9.19      1.06 o 
   6  -4   3       31.04       37.55      2.95 o 
  -7  -3   3       13.36       15.79      2.56 o 
  -6  -3   3       22.97       19.61      2.02 o 
  -5  -3   3       67.18       66.51      4.48 o 
  -4  -3   3       58.85       55.97      1.71 o 
  -3  -3   3       73.22       70.71      1.43 o 
  -2  -3   3       14.10       17.76      1.19 o 
  -1  -3   3       30.56       24.70      1.07 o 
   0  -3   3      497.58      500.85      4.20 o 
   1  -3   3      596.64      595.96      5.23 o 
   2  -3   3      447.18      473.91      4.69 o 
   3  -3   3      390.28      387.69      4.44 o 
   4  -3   3       16.36       16.43      1.19 o 
   5  -3   3       10.17       10.36      2.78 o 
   6  -3   3       20.00       22.63      2.41 o 
   7  -3   3        2.03        0.12      1.38 o 
  -7  -2   3        0.98        0.21      1.35 o 
  -6  -2   3       39.54       40.51      2.78 o 
  -5  -2   3       53.28       58.56      2.72 o 
  -4  -2   3      109.47      101.02      2.98 o 
  -3  -2   3      262.78      260.69      2.62 o 
  -2  -2   3      489.50      464.61      4.17 o 
  -1  -2   3      546.86      523.75      5.18 o 
   0  -2   3     1376.84     1346.39      9.32 o 
   1  -2   3      136.92      150.56      3.38 o 
   2  -2   3      194.65      214.64      2.73 o 
   3  -2   3        1.03        0.81      0.44 o 
   4  -2   3       14.03       12.73      1.49 o 
   5  -2   3       68.99       66.67      7.62 o 
   6  -2   3       16.23       17.10      2.09 o 
   7  -2   3        4.92        7.62      1.79 o 
  -7  -1   3       10.91       10.22      2.38 o 
  -6  -1   3        2.56        2.62      1.26 o 
  -5  -1   3       17.70       19.30      1.79 o 
  -4  -1   3      132.01      140.94      7.49 o 
  -3  -1   3       28.27       34.43      2.87 o 
  -2  -1   3      990.96      983.96      7.16 o 
  -1  -1   3      234.80      229.79      2.57 o 
   0  -1   3      941.16      933.58      6.65 o 
   1  -1   3     3797.00     3560.29     29.27 o 
   2  -1   3       11.05       12.76      0.77 o 
   3  -1   3       31.52       32.99      2.51 o 
   4  -1   3       73.67       77.43      2.75 o 
   5  -1   3       23.74       21.84      2.65 o 
   6  -1   3        8.91        8.33      1.53 o 
   7  -1   3        0.10        1.62      2.15 o 
  -7   0   3        2.62        3.02      1.18 o 
  -6   0   3        7.83       13.20      1.72 o 
  -5   0   3       18.95       16.66      1.68 o 
  -4   0   3       92.08       93.07      4.39 o 
  -3   0   3     1676.52     1774.47     16.37 o 
  -2   0   3      204.86      198.10      4.88 o 
  -1   0   3      361.15      351.94      2.99 o 
   0   0   3      491.64      476.28      4.66 o 
   1   0   3     2847.62     2683.67     31.28 o 
   2   0   3      652.71      676.00      7.32 o 
   3   0   3      292.80      286.98      4.70 o 
   4   0   3       38.81       46.38      4.16 o 
   5   0   3       64.00       60.95      2.74 o 
   6   0   3        5.86        4.61      1.29 o 
   7   0   3        3.29        2.69      2.42 o 
  -7   1   3       10.91       12.61      1.84 o 
  -6   1   3        2.56        4.53      1.39 o 
  -5   1   3       17.71       17.49      1.72 o 
  -4   1   3      132.06      138.67      3.32 o 
  -3   1   3       28.19       31.91      2.02 o 
  -2   1   3      990.68      969.88      9.61 o 
  -1   1   3      234.70      229.17      2.56 o 
   0   1   3      940.75      938.56     12.19 o 
   1   1   3     3796.72     3650.91     41.05 o 
   2   1   3       11.09       12.22      0.88 o 
   3   1   3       31.53       26.57      1.46 o 
   4   1   3       73.72       77.55      3.76 o 
   5   1   3       23.72       24.30      1.94 o 
   6   1   3        8.91       11.11      2.69 o 
   7   1   3        0.10        0.18      2.06 o 
  -7   2   3        0.98        1.05      0.90 o 
  -6   2   3       39.55       47.17      2.58 o 
  -5   2   3       53.26       60.10      2.65 o 
  -4   2   3      109.42      103.67      2.87 o 
  -3   2   3      262.65      258.75      4.26 o 
  -2   2   3      489.48      465.33      5.63 o 
  -1   2   3      546.87      533.48      5.71 o 
   0   2   3     1377.05     1383.83     16.67 o 
   1   2   3      136.79      146.63      5.82 o 
   2   2   3      194.71      212.32      3.63 o 
   3   2   3        1.02        3.08      0.62 o 
   4   2   3       14.05       14.28      3.10 o 
   5   2   3       68.98       71.87      2.47 o 
   6   2   3       16.21       16.85      3.32 o 
   7   2   3        4.91        6.99      2.78 o 
  -7   3   3       13.36       13.31      1.77 o 
  -6   3   3       22.97       20.48      2.24 o 
  -5   3   3       67.20       64.41      2.83 o 
  -4   3   3       58.92       54.32      2.19 o 
  -3   3   3       73.24       72.06      2.19 o 
  -2   3   3       14.09       16.18      1.16 o 
  -1   3   3       30.54       26.78      1.08 o 
   0   3   3      497.94      493.21      7.44 o 
   1   3   3      596.95      591.53      9.41 o 
   2   3   3      447.10      482.45      9.06 o 
   3   3   3      390.18      403.31      9.06 o 
   4   3   3       16.36       17.98      1.13 o 
   5   3   3       10.16       10.06      1.05 o 
   6   3   3       19.99       18.01      3.49 o 
   7   3   3        2.03       -0.18      2.06 o 
  -7   4   3        4.42        5.55      1.36 o 
  -6   4   3       61.10       62.66      6.77 o 
  -5   4   3      103.54      102.19      3.36 o 
  -4   4   3       33.76       35.44      4.34 o 
  -3   4   3       63.23       66.48      2.47 o 
  -2   4   3       61.59       67.47      1.93 o 
  -1   4   3      744.80      758.21      7.48 o 
   0   4   3      211.06      210.26      4.21 o 
   1   4   3       51.31       59.07      1.26 o 
   2   4   3      204.06      197.35      5.47 o 
   3   4   3      208.43      210.98      6.54 o 
   4   4   3      120.10      115.17      5.56 o 
   5   4   3        8.49        6.27      2.15 o 
   6   4   3       31.06       30.38      4.21 o 
  -7   5   3        5.78        5.82      2.42 o 
  -6   5   3       16.26       13.86      1.75 o 
  -5   5   3       39.99       43.57      2.39 o 
  -4   5   3      656.93      636.97     13.35 o 
  -3   5   3       27.50       24.91      2.78 o 
  -2   5   3      298.92      295.83      4.09 o 
  -1   5   3      136.05      139.80      2.47 o 
   0   5   3       69.31       81.20      2.51 o 
   1   5   3       27.30       23.70      1.06 o 
   2   5   3       34.34       36.83      2.96 o 
   3   5   3      516.81      508.71     10.93 o 
   4   5   3       98.43      100.47      5.20 o 
   5   5   3       29.90       28.14      3.76 o 
   6   5   3        2.31        4.30      2.42 o 
  -7   6   3        4.30       11.47      3.32 o 
  -6   6   3        1.37        2.78      1.97 o 
  -5   6   3        1.08        4.03      2.06 o 
  -4   6   3        4.67        7.62      2.06 o 
  -3   6   3       25.23       22.41      2.69 o 
  -2   6   3        3.70        3.65      0.55 o 
  -1   6   3      574.56      618.92      6.39 o 
   0   6   3      190.67      201.30      4.30 o 
   1   6   3      123.26      119.65      3.85 o 
   2   6   3       20.81       22.86      2.51 o 
   3   6   3       14.04       12.91      2.24 o 
   4   6   3       13.03       12.28      2.42 o 
   5   6   3        5.35        6.00      2.24 o 
   6   6   3       23.62       29.85      4.48 o 
  -6   7   3       17.21       18.01      3.49 o 
  -5   7   3       13.32       11.83      2.69 o 
  -4   7   3      202.54      212.05      7.71 o 
  -3   7   3       93.90       92.40      2.65 o 
  -2   7   3       11.12       12.01      1.88 o 
  -1   7   3      100.21       96.33      1.87 o 
   0   7   3        9.97        9.33      1.08 o 
   1   7   3       47.53       48.40      2.69 o 
   2   7   3      109.39      122.25      4.57 o 
   3   7   3       79.42       74.48      4.39 o 
   4   7   3       26.78       21.51      3.05 o 
   5   7   3        2.00        1.62      1.88 o 
   6   7   3        8.38       11.20      3.14 o 
  -6   8   3        0.96        3.40      2.24 o 
  -5   8   3        0.36       -0.90      1.53 o 
  -4   8   3       50.39       45.17      4.39 o 
  -3   8   3       16.80       12.73      2.24 o 
  -2   8   3       36.51       37.73      3.32 o 
  -1   8   3      105.38      106.30      4.03 o 
   0   8   3       88.88       86.40      2.87 o 
   1   8   3      105.20      102.72      3.85 o 
   2   8   3       78.16       77.79      3.94 o 
   3   8   3       61.35       56.55      4.57 o 
   4   8   3       42.75       38.81      4.21 o 
   5   8   3        0.28        3.40      2.06 o 
   6   8   3        0.04       -0.99      1.80 o 
  -6   9   3       16.45       16.50      3.40 o 
  -5   9   3        2.37        1.97      1.80 o 
  -4   9   3       13.08       16.50      2.96 o 
  -3   9   3        5.84        5.20      1.80 o 
  -2   9   3        1.60        0.90      0.99 o 
  -1   9   3        4.87        6.63      1.44 o 
   0   9   3       56.98       52.88      2.42 o 
   1   9   3      178.73      174.06      5.11 o 
   2   9   3       52.26       46.43      3.67 o 
   3   9   3       77.46       74.93      4.66 o 
   4   9   3        7.77        6.72      2.24 o 
   5   9   3        1.87        2.60      2.15 o 
  -5  10   3        3.10        5.29      2.06 o 
  -4  10   3       16.92       16.05      3.05 o 
  -3  10   3       43.38       48.31      4.39 o 
  -2  10   3        3.32        2.33      1.26 o 
  -1  10   3       38.05       37.28      2.69 o 
   0  10   3       32.33       32.98      2.15 o 
   1  10   3        0.64       -0.90      0.90 o 
   2  10   3      236.35      240.11      7.08 o 
   3  10   3       55.11       66.41      4.48 o 
   4  10   3       17.40       27.07      3.67 o 
   5  10   3        4.42        2.87      2.06 o 
  -5  11   3        8.33       10.03      2.87 o 
  -4  11   3        8.06       10.03      2.51 o 
  -3  11   3        9.80       10.21      2.33 o 
  -2  11   3       37.64       33.43      3.49 o 
   0  11   3      117.42      120.64      3.49 o 
   1  11   3      119.59      107.55      4.30 o 
   2  11   3       22.53       22.59      2.78 o 
   3  11   3       17.18       18.19      2.96 o 
   4  11   3        7.85        7.35      2.33 o 
   5  11   3       17.47       22.77      3.94 o 
  -4  12   3        3.72        2.15      1.80 o 
  -3  12   3       48.33       49.48      4.66 o 
  -2  12   3       23.47       31.28      3.40 o 
   1  12   3       68.71       61.40      3.58 o 
   2  12   3       56.99       60.68      4.03 o 
   3  12   3       20.96       20.17      3.05 o 
   4  12   3       11.22       13.26      2.87 o 
  -4  13   3        9.87       13.44      3.05 o 
  -3  13   3       30.25       30.02      3.67 o 
  -2  13   3        3.94        3.85      1.62 o 
   2  13   3        9.17       11.38      2.24 o 
   3  13   3        2.68        1.62      1.53 o 
  -3  14   3        7.27       14.61      2.87 o 
   3  14   3       18.47       18.37      3.05 o 
  -1 -15   4        6.60        7.11      1.47 o 
   0 -15   4       20.93       27.60      3.10 o 
   1 -15   4        1.69        1.65      1.31 o 
  -3 -14   4       14.23       12.44      1.59 o 
  -2 -14   4        2.23        1.77      0.90 o 
  -1 -14   4       21.38       20.79      2.26 o 
   0 -14   4       10.41        5.89      1.32 o 
   1 -14   4        7.87        7.07      1.74 o 
   2 -14   4        2.30        3.84      1.53 o 
  -4 -13   4        2.22        3.62      1.23 o 
  -3 -13   4        9.88        9.17      1.50 o 
  -2 -13   4       16.87       18.76      1.88 o 
  -1 -13   4       27.30       28.34      1.78 o 
   0 -13   4       25.42       27.17      2.07 o 
   1 -13   4       30.94       30.74      5.20 o 
   2 -13   4        0.52       -1.03      1.66 o 
   3 -13   4        6.14        8.77      1.79 o 
  -4 -12   4        0.98        0.66      1.33 o 
  -3 -12   4        1.48        2.93      1.25 o 
  -2 -12   4       12.07       12.08      1.52 o 
  -1 -12   4        7.77        6.89      1.02 o 
   0 -12   4       16.99       16.66      1.28 o 
   1 -12   4      138.67      128.28      3.35 o 
   2 -12   4       48.14       46.57      3.28 o 
   3 -12   4        8.38        9.15      1.74 o 
   4 -12   4        2.33        2.91      1.26 o 
  -5 -11   4        8.78       11.47      3.05 o 
  -4 -11   4        3.95        4.38      1.57 o 
  -3 -11   4       15.46       14.08      2.24 o 
  -2 -11   4      161.94      144.07      3.62 o 
  -1 -11   4       43.67       45.87      2.82 o 
   0 -11   4       41.09       38.42      1.70 o 
   1 -11   4        1.95        2.40      0.68 o 
   2 -11   4       10.04        6.86      1.49 o 
   3 -11   4       19.02       80.13      7.08 o 
   4 -11   4        3.20        3.45      1.27 o 
  -5 -10   4        0.87        0.78      1.30 o 
  -4 -10   4       20.53       16.57      1.94 o 
  -3 -10   4        7.83        9.00      1.64 o 
  -2 -10   4       22.30       23.25      2.22 o 
  -1 -10   4       20.95       27.26      1.58 o 
   0 -10   4       76.88       81.25      2.09 o 
   1 -10   4      165.17      165.01      2.69 o 
   2 -10   4        2.37        2.23      0.80 o 
   3 -10   4       38.39       39.86      2.75 o 
   4 -10   4       11.37       10.20      2.56 o 
   5 -10   4        4.91        5.99      2.83 o 
  -6  -9   4        7.16       10.75      2.78 o 
  -5  -9   4       13.98       16.45      3.80 o 
  -4  -9   4       50.18       50.05      2.83 o 
  -3  -9   4        0.52        0.63      1.53 o 
  -2  -9   4       11.47       11.52      1.52 o 
  -1  -9   4       67.52       68.82      2.21 o 
   0  -9   4      470.50      461.26      4.77 o 
   1  -9   4      372.11      384.35      4.07 o 
   2  -9   4      327.51      310.67      4.48 o 
   3  -9   4      129.06      128.10      2.93 o 
   4  -9   4        3.09        3.41      0.91 o 
   5  -9   4        1.61        1.39      1.03 o 
  -6  -8   4       14.43       18.55      3.32 o 
  -5  -8   4        9.63        9.53      1.29 o 
  -4  -8   4       36.32       35.36      4.34 o 
  -3  -8   4       62.73       57.99      4.12 o 
  -2  -8   4       59.24       59.09      2.65 o 
  -1  -8   4      105.98      105.46      2.48 o 
   0  -8   4       99.15       99.44      2.00 o 
   1  -8   4       64.44       62.32      1.52 o 
   2  -8   4       56.63       56.00      1.96 o 
   3  -8   4       53.73       54.25      2.07 o 
   4  -8   4       16.32       15.64      1.38 o 
   5  -8   4        4.44        3.03      0.96 o 
  -6  -7   4        0.23        0.00      1.62 o 
  -5  -7   4       34.56       31.20      1.99 o 
  -4  -7   4        4.81        4.77      1.08 o 
  -3  -7   4       17.15       17.02      2.42 o 
  -2  -7   4        9.28       10.47      1.33 o 
  -1  -7   4      270.73      264.16      3.72 o 
   0  -7   4      235.33      242.42      3.29 o 
   1  -7   4       42.56       43.62      1.40 o 
   2  -7   4       73.48       77.17      2.77 o 
   3  -7   4      180.41      184.37      3.31 o 
   4  -7   4       22.02       24.07      1.57 o 
   5  -7   4        0.68        0.15      0.72 o 
   6  -7   4        7.17        9.63      1.32 o 
  -6  -6   4        1.50        0.82      1.01 o 
  -5  -6   4       40.40       39.10      1.55 o 
  -4  -6   4       61.49       66.54      1.93 o 
  -3  -6   4       51.13       49.21      3.49 o 
  -2  -6   4       27.17       28.28      1.84 o 
  -1  -6   4       66.85       79.28      1.92 o 
   0  -6   4      268.78      273.99      3.36 o 
   1  -6   4       28.52       23.69      0.92 o 
   2  -6   4       16.47       17.04      1.84 o 
   3  -6   4       33.84       32.84      1.58 o 
   4  -6   4       60.96       65.30      2.21 o 
   5  -6   4        2.72        1.94      0.82 o 
   6  -6   4        1.52        1.50      0.87 o 
  -7  -5   4        0.73        1.98      1.23 o 
  -6  -5   4        9.66        7.68      1.52 o 
  -5  -5   4      185.08      187.66      4.58 o 
  -4  -5   4      105.37      102.00      3.05 o 
  -3  -5   4       73.08       72.70      2.51 o 
  -2  -5   4      244.17      247.14      4.07 o 
  -1  -5   4      527.34      531.68      7.17 o 
   0  -5   4      307.43      323.15      4.00 o 
   1  -5   4      151.36      166.65      1.95 o 
   2  -5   4      224.43      234.91      3.34 o 
   3  -5   4       74.23       73.98      2.86 o 
   4  -5   4       20.90       23.75      1.84 o 
   5  -5   4       11.95       12.73      1.29 o 
   6  -5   4        1.82        0.96      1.39 o 
  -7  -4   4        8.79       10.24      3.14 o 
  -6  -4   4       14.39       15.44      2.69 o 
  -5  -4   4       67.82       70.30      3.04 o 
  -4  -4   4       96.11       98.78      4.35 o 
  -3  -4   4        2.03        0.93      0.43 o 
  -2  -4   4       60.28       57.67      1.85 o 
  -1  -4   4      288.84      292.67      3.38 o 
   0  -4   4       21.55       23.92      0.92 o 
   1  -4   4      214.84      218.42      2.22 o 
   2  -4   4      411.87      408.03      4.57 o 
   3  -4   4       66.10       61.54      1.80 o 
   4  -4   4      124.80      132.81      2.84 o 
   5  -4   4       37.26       39.36      1.90 o 
   6  -4   4        0.86        2.01      1.40 o 
  -7  -3   4        2.84        3.40      1.27 o 
  -6  -3   4       25.03       26.67      3.14 o 
  -5  -3   4      121.33      126.04      3.80 o 
  -4  -3   4       62.96       56.69      2.41 o 
  -3  -3   4       90.03       94.64      1.42 o 
  -2  -3   4       49.39       43.31      1.48 o 
  -1  -3   4      228.75      236.53      2.79 o 
   0  -3   4      997.09     1009.75      7.56 o 
   1  -3   4     2239.52     2319.32     24.51 o 
   2  -3   4      294.43      303.58      6.09 o 
   3  -3   4       68.03       64.67      2.66 o 
   4  -3   4       62.28       61.37      1.92 o 
   5  -3   4       18.06       20.99      2.13 o 
   6  -3   4       21.08       25.29      2.54 o 
  -7  -2   4        2.91        2.25      1.20 o 
  -6  -2   4       27.30       26.34      2.35 o 
  -5  -2   4       37.33       42.39      8.29 o 
  -4  -2   4      135.60      141.05      3.48 o 
  -3  -2   4       13.57       13.31      0.73 o 
  -2  -2   4      488.46      501.30      4.41 o 
  -1  -2   4      118.60      113.92      1.65 o 
   0  -2   4     1793.97     1754.91     12.07 o 
   1  -2   4     1313.45     1332.61     11.94 o 
   2  -2   4       11.30       10.59      1.39 o 
   3  -2   4        9.29       10.42      0.90 o 
   4  -2   4       13.22       14.23      1.59 o 
   5  -2   4       75.41       74.07      3.23 o 
   6  -2   4        8.35        6.99      1.58 o 
  -7  -1   4        1.67        3.04      1.25 o 
  -6  -1   4        8.31        6.09      1.34 o 
  -5  -1   4        9.24        7.53      1.30 o 
  -4  -1   4        2.37        2.39      0.79 o 
  -3  -1   4      339.72      396.06      5.59 o 
  -2  -1   4      330.89      327.95      2.41 o 
  -1  -1   4      225.57      213.56      2.27 o 
   0  -1   4      729.76      733.39      5.69 o 
   1  -1   4     1492.81     1445.72     14.12 o 
   2  -1   4       12.20       16.15      0.93 o 
   3  -1   4       36.96       37.17      1.94 o 
   4  -1   4        5.23        6.12      1.17 o 
   5  -1   4        0.06       -1.21      1.21 o 
   6  -1   4       17.07       17.40      2.74 o 
   7  -1   4        4.39        2.06      2.42 o 
  -7   0   4        2.32        3.91      2.47 o 
  -6   0   4       37.94       38.31      2.67 o 
  -5   0   4        9.68        8.82      1.33 o 
  -4   0   4       15.61       18.18      1.55 o 
  -3   0   4       47.63       46.60      1.90 o 
  -2   0   4      323.12      343.13      4.69 o 
  -1   0   4       42.97       39.67      1.29 o 
   0   0   4      119.95      121.54      3.40 o 
   1   0   4     2312.53     2152.36     26.44 o 
   2   0   4     1064.01     1027.13     10.39 o 
   3   0   4      159.42      157.28      3.42 o 
   4   0   4       35.89       38.13      2.13 o 
   5   0   4       10.49        6.91      1.44 o 
   6   0   4        2.48        1.63      1.16 o 
   7   0   4        0.02       -1.80      1.80 o 
  -7   1   4        1.66        2.22      1.14 o 
  -6   1   4        8.32        8.79      2.42 o 
  -5   1   4        9.24        9.06      1.35 o 
  -4   1   4        2.36        3.28      0.83 o 
  -3   1   4      339.80      390.06      5.63 o 
  -2   1   4      330.61      329.66      5.60 o 
  -1   1   4      225.59      212.63      3.17 o 
   0   1   4      729.96      724.45     10.66 o 
   1   1   4     1492.88     1418.78     18.82 o 
   2   1   4       12.19       14.93      2.60 o 
   3   1   4       36.96       36.00      1.73 o 
   4   1   4        5.22        7.19      1.30 o 
   5   1   4        0.06       -0.01      0.88 o 
   6   1   4       17.06       20.70      3.58 o 
   7   1   4        4.39        4.21      2.60 o 
  -7   2   4        2.91        2.61      1.16 o 
  -6   2   4       27.30       25.50      2.26 o 
  -5   2   4       37.36       42.08      2.34 o 
  -4   2   4      135.60      139.49      3.48 o 
  -3   2   4       13.59       12.88      1.21 o 
  -2   2   4      488.44      494.18      7.17 o 
  -1   2   4      118.74      113.92      3.14 o 
   0   2   4     1794.01     1767.87     21.69 o 
   1   2   4     1313.10     1330.50     17.92 o 
   2   2   4       11.32        9.33      1.44 o 
   3   2   4        9.27       10.79      2.38 o 
   4   2   4       13.23       15.29      1.66 o 
   5   2   4       75.39       75.31      2.83 o 
   6   2   4        8.34        7.35      2.60 o 
  -7   3   4        2.84        2.85      1.19 o 
  -6   3   4       25.02       27.67      2.32 o 
  -5   3   4      121.30      128.65      3.69 o 
  -4   3   4       62.86       55.17      4.39 o 
  -3   3   4       90.07       99.95      3.76 o 
  -2   3   4       49.39       43.73      1.64 o 
  -1   3   4      228.63      246.83      4.84 o 
   0   3   4      996.78      988.48     13.62 o 
   1   3   4     2239.08     2314.45     19.17 o 
   2   3   4      294.25      306.43      7.17 o 
   3   3   4       68.01       67.40      3.76 o 
   4   3   4       62.31       58.43      1.65 o 
   5   3   4       18.08       17.83      3.05 o 
   6   3   4       21.08       17.83      3.49 o 
  -7   4   4        8.79       10.47      1.70 o 
  -6   4   4       14.39       16.59      1.81 o 
  -5   4   4       67.81       63.00      2.90 o 
  -4   4   4       96.06       92.74      2.95 o 
  -3   4   4        2.02        0.43      0.47 o 
  -2   4   4       60.30       56.73      1.84 o 
  -1   4   4      288.71      295.05      5.38 o 
   0   4   4       21.62       21.51      1.80 o 
   1   4   4      215.01      221.62      6.95 o 
   2   4   4      411.93      424.56      8.88 o 
   3   4   4       66.06       71.34      4.03 o 
   4   4   4      124.80      128.44      5.91 o 
   5   4   4       37.27       40.42      4.48 o 
   6   4   4        0.86        3.76      2.15 o 
  -7   5   4        0.73        2.37      1.09 o 
  -6   5   4        9.67       11.71      1.67 o 
  -5   5   4      185.10      187.53      4.59 o 
  -4   5   4      105.39      108.81      5.47 o 
  -3   5   4       73.08       73.90      2.34 o 
  -2   5   4      244.09      231.53      7.40 o 
  -1   5   4      526.98      522.56      6.13 o 
   0   5   4      307.54      331.70      6.18 o 
   1   5   4      151.47      170.38      4.75 o 
   2   5   4      224.55      230.87      6.36 o 
   3   5   4       74.20       72.51      4.12 o 
   4   5   4       20.87       20.08      2.96 o 
   5   5   4       11.94       13.89      2.87 o 
   6   5   4        1.82        1.35      1.97 o 
  -6   6   4        1.50        2.69      2.06 o 
  -5   6   4       40.43       37.28      4.39 o 
  -4   6   4       61.49       70.26      4.75 o 
  -3   6   4       51.15       45.73      3.58 o 
  -2   6   4       27.22       24.27      1.53 o 
  -1   6   4       66.84       78.79      1.98 o 
   0   6   4      268.75      265.83      5.47 o 
   1   6   4       28.52       25.81      2.33 o 
   2   6   4       16.51       19.27      2.24 o 
   3   6   4       33.88       33.88      3.49 o 
   4   6   4       61.00       68.84      4.66 o 
   5   6   4        2.72        2.69      2.06 o 
   6   6   4        1.52        0.54      1.88 o 
  -6   7   4        0.23       -1.44      1.44 o 
  -5   7   4       34.58       31.64      4.21 o 
  -4   7   4        4.80        4.96      2.74 o 
  -3   7   4       17.20       21.04      1.41 o 
  -2   7   4        9.25       10.24      0.92 o 
  -1   7   4      270.63      265.56      4.84 o 
   0   7   4      235.24      240.56      5.29 o 
   1   7   4       42.64       39.61      2.60 o 
   2   7   4       73.59       71.43      3.85 o 
   3   7   4      180.44      175.31      6.54 o 
   4   7   4       22.02       23.04      3.32 o 
   5   7   4        0.68        2.24      1.97 o 
   6   7   4        7.17        5.91      2.69 o 
  -6   8   4       14.41       18.73      3.76 o 
  -5   8   4        9.63        6.45      2.33 o 
  -4   8   4       36.33       36.92      4.03 o 
  -3   8   4       62.69       48.31      4.30 o 
  -2   8   4       59.22       58.97      3.67 o 
  -1   8   4      106.04      102.81      2.78 o 
   0   8   4       99.23       98.14      3.32 o 
   1   8   4       64.54       67.49      3.40 o 
   2   8   4       56.64       53.87      3.58 o 
   3   8   4       53.72       49.57      4.39 o 
   4   8   4       16.32       14.43      2.87 o 
   5   8   4        4.43        2.24      1.97 o 
  -6   9   4        7.17       10.93      3.14 o 
  -5   9   4       13.98       13.17      3.05 o 
  -4   9   4       50.14       44.72      4.48 o 
  -3   9   4        0.51        0.18      1.26 o 
  -2   9   4       11.46        7.98      1.80 o 
  -1   9   4       67.49       69.29      2.24 o 
   0   9   4      470.38      460.32      8.07 o 
   1   9   4      371.92      373.11      8.16 o 
   2   9   4      327.46      320.50      8.34 o 
   3   9   4      129.08      126.46      5.82 o 
   4   9   4        3.09        1.44      1.71 o 
   5   9   4        1.61        5.82      2.42 o 
  -5  10   4        0.87       -0.63      1.53 o 
  -4  10   4       20.53       19.27      3.23 o 
  -3  10   4        7.84        7.98      2.15 o 
  -2  10   4       22.31       21.24      2.78 o 
   0  10   4       76.76       81.02      3.23 o 
   1  10   4      165.26      162.94      5.29 o 
   2  10   4        2.37        0.81      1.26 o 
   3  10   4       38.39       37.73      3.94 o 
   4  10   4       11.39       10.66      2.78 o 
   5  10   4        4.90        6.99      2.69 o 
  -5  11   4        8.78        8.16      2.60 o 
  -4  11   4        3.95        2.24      1.88 o 
  -3  11   4       15.48       18.01      2.87 o 
  -2  11   4      162.03      150.48      6.00 o 
   0  11   4       41.13       39.97      2.51 o 
   1  11   4        1.94        3.40      1.44 o 
   2  11   4       10.03        7.26      1.97 o 
   4  11   4        3.19        8.16      2.51 o 
  -4  12   4        0.98       -1.17      1.35 o 
  -3  12   4        1.48        2.69      1.62 o 
  -2  12   4       12.09       13.44      2.51 o 
   1  12   4      138.72      133.99      4.93 o 
   3  12   4        8.37        9.33      2.42 o 
   4  12   4        2.33        0.81      1.80 o 
  -4  13   4        2.23        4.21      1.88 o 
  -3  13   4        9.86        7.98      2.24 o 
  -2  13   4       16.84       20.08      2.87 o 
   2  13   4        0.52        3.05      1.35 o 
   3  13   4        6.13        9.86      2.51 o 
  -3  14   4       14.21        9.24      2.51 o 
  -1 -15   5        0.32       -0.59      1.01 o 
   0 -15   5        8.05        9.38      1.84 o 
  -3 -14   5        5.08        3.94      1.97 o 
  -2 -14   5       31.53       38.68      2.21 o 
  -1 -14   5       38.01       37.84      2.53 o 
   0 -14   5       18.19       20.42      1.87 o 
   1 -14   5       30.64       37.07      3.36 o 
   2 -14   5       12.67       15.28      2.25 o 
  -3 -13   5       12.33        8.58      1.35 o 
  -2 -13   5        2.93        4.43      1.00 o 
  -1 -13   5       13.40       14.67      1.33 o 
   0 -13   5        1.92        2.44      1.01 o 
   1 -13   5       21.15       20.24      3.01 o 
   2 -13   5       10.00        8.25      2.60 o 
   3 -13   5        0.76       -0.01      1.19 o 
  -4 -12   5        3.59        6.21      1.63 o 
  -3 -12   5        4.12        3.62      1.51 o 
  -2 -12   5       12.78       12.07      1.25 o 
  -1 -12   5        3.87        3.28      1.04 o 
   0 -12   5        0.70        1.76      0.70 o 
   1 -12   5       37.49       33.75      2.82 o 
   2 -12   5       47.34       54.33      3.65 o 
   3 -12   5        4.30        3.28      1.29 o 
   4 -12   5        2.94        0.63      1.97 o 
  -5 -11   5        7.12        6.48      1.68 o 
  -4 -11   5        3.48        4.70      1.16 o 
  -3 -11   5       39.10       34.89      2.82 o 
  -2 -11   5       98.00       93.40      2.98 o 
  -1 -11   5       46.69       50.44      2.05 o 
   0 -11   5        5.21        4.38      0.80 o 
   1 -11   5       16.99       18.80      1.63 o 
   2 -11   5       68.25       64.73      3.41 o 
   3 -11   5       23.98       27.11      2.52 o 
   4 -11   5        1.69        0.77      1.10 o 
  -5 -10   5       12.93       15.08      2.74 o 
  -4 -10   5       22.69       20.98      1.77 o 
  -3 -10   5       26.88       26.75      2.44 o 
  -2 -10   5       15.00       16.11      1.90 o 
  -1 -10   5      217.60      202.60      3.75 o 
   0 -10   5      389.15      395.62      4.59 o 
   1 -10   5      484.96      486.56      7.63 o 
   2 -10   5        5.45        7.33      1.11 o 
   3 -10   5       16.17       13.28      1.79 o 
   4 -10   5        8.53        7.62      1.53 o 
   5 -10   5        4.39        2.42      2.51 o 
  -6  -9   5        0.92       -1.08      1.80 o 
  -5  -9   5        9.71        7.86      1.48 o 
  -4  -9   5       30.63       33.07      2.02 o 
  -3  -9   5        9.23       10.08      1.55 o 
  -2  -9   5       72.38       64.88      2.82 o 
  -1  -9   5      153.51      155.10      3.89 o 
   0  -9   5       64.36       64.51      1.86 o 
   1  -9   5       94.25       96.35      1.99 o 
   2  -9   5       79.56       78.44      2.56 o 
   3  -9   5        2.54        4.53      1.76 o 
   4  -9   5       17.03       18.89      1.57 o 
   5  -9   5        6.83        7.11      1.47 o 
  -6  -8   5        7.19        9.86      2.78 o 
  -5  -8   5        0.34        2.03      1.08 o 
  -4  -8   5       99.76       94.51      2.65 o 
  -3  -8   5       22.43       19.41      1.89 o 
  -2  -8   5       16.73       15.25      1.59 o 
  -1  -8   5      102.41       97.55      2.89 o 
   0  -8   5      293.99      303.41      4.00 o 
   1  -8   5      236.41      245.12      3.24 o 
   2  -8   5      140.88      135.35      2.91 o 
   3  -8   5       70.53       71.43      3.65 o 
   4  -8   5       18.84       22.70      1.68 o 
   5  -8   5        1.78        4.51      1.21 o 
  -6  -7   5        2.49        2.24      1.97 o 
  -5  -7   5        2.61        5.17      1.88 o 
  -4  -7   5       31.14       36.39      1.81 o 
  -3  -7   5        5.82        4.35      1.06 o 
  -2  -7   5       18.76       18.95      1.62 o 
  -1  -7   5       80.13       85.78      2.14 o 
   0  -7   5      105.66      117.86      2.28 o 
   1  -7   5       32.34       29.52      1.10 o 
   2  -7   5        1.33        2.92      0.70 o 
   3  -7   5        1.34        0.93      0.65 o 
   4  -7   5        5.81        6.61      1.01 o 
   5  -7   5        2.00        3.22      1.25 o 
   6  -7   5        2.82        0.55      1.44 o 
  -6  -6   5        0.19       -0.66      0.88 o 
  -5  -6   5        2.76        1.24      1.17 o 
  -4  -6   5      217.49      207.53      3.25 o 
  -3  -6   5      228.32      227.00      4.48 o 
  -2  -6   5      123.02      120.58      3.05 o 
  -1  -6   5       22.69       28.43      1.65 o 
   0  -6   5       69.98       65.97      1.65 o 
   1  -6   5       21.63       23.00      1.02 o 
   2  -6   5       12.90       14.48      1.15 o 
   3  -6   5       58.14       60.94      2.62 o 
   4  -6   5       34.20       34.88      1.78 o 
   5  -6   5        9.89       11.21      2.16 o 
   6  -6   5        2.06        3.45      1.04 o 
  -7  -5   5        9.02       10.29      2.56 o 
  -6  -5   5        7.32        4.61      1.34 o 
  -5  -5   5        0.53        0.31      0.88 o 
  -4  -5   5       14.58       15.81      0.92 o 
  -3  -5   5       10.20       10.03      1.16 o 
  -2  -5   5       33.95       39.50      1.76 o 
  -1  -5   5       47.94       48.26      2.29 o 
   0  -5   5      240.20      258.56      4.35 o 
   1  -5   5      243.07      256.89      2.69 o 
   2  -5   5       19.28       20.16      1.26 o 
   3  -5   5       10.97        9.66      0.99 o 
   4  -5   5       38.01       40.18      1.85 o 
   5  -5   5        1.70        1.70      0.78 o 
   6  -5   5        2.99        1.95      1.88 o 
  -7  -4   5        6.14        7.65      1.60 o 
  -6  -4   5        3.04        1.75      1.07 o 
  -5  -4   5       74.91       80.15      3.17 o 
  -4  -4   5       83.95       82.88      1.41 o 
  -3  -4   5       84.32       74.05      2.11 o 
  -2  -4   5       89.73       96.80      2.28 o 
  -1  -4   5      502.02      533.64      5.10 o 
   0  -4   5     1851.32     1987.25     14.00 o 
   1  -4   5      651.73      687.68      5.76 o 
   2  -4   5       77.81       78.97      2.92 o 
   3  -4   5       63.34       60.60      1.83 o 
   4  -4   5       27.30       28.17      1.64 o 
   5  -4   5       14.46       14.54      1.96 o 
   6  -4   5        7.10        9.60      1.94 o 
  -7  -3   5        9.02        9.81      1.74 o 
  -6  -3   5        2.75        1.03      1.02 o 
  -5  -3   5       64.88       54.49      3.72 o 
  -4  -3   5      116.36      112.82      2.00 o 
  -3  -3   5       68.13       65.90      1.49 o 
  -2  -3   5       39.16       37.66      1.80 o 
  -1  -3   5      247.97      262.25      3.07 o 
   0  -3   5      511.06      561.23      4.95 o 
   1  -3   5      106.30      101.59      2.35 o 
   2  -3   5       15.55       14.87      1.02 o 
   3  -3   5       30.80       31.22      1.46 o 
   4  -3   5       88.03       83.38      2.28 o 
   5  -3   5        0.31        0.81      1.16 o 
   6  -3   5        0.64       -0.74      1.39 o 
  -7  -2   5        0.41        0.82      0.98 o 
  -6  -2   5       10.15        8.63      1.55 o 
  -5  -2   5       60.00       52.55      2.85 o 
  -4  -2   5       69.26       68.58      3.67 o 
  -3  -2   5       73.55       72.38      1.28 o 
  -2  -2   5       21.99       20.65      0.92 o 
  -1  -2   5       29.70       21.50      0.95 o 
   0  -2   5      404.58      417.66      3.94 o 
   1  -2   5      503.27      497.14      5.85 o 
   2  -2   5      112.60      113.08      2.17 o 
   3  -2   5       61.11       64.86      1.82 o 
   4  -2   5       15.23       15.11      4.07 o 
   5  -2   5       13.43       11.93      2.24 o 
   6  -2   5        3.70        4.79      1.80 o 
  -7  -1   5        0.28       -0.45      1.44 o 
  -6  -1   5        6.14        4.43      1.62 o 
  -5  -1   5       27.31       22.92      1.94 o 
  -4  -1   5        3.11        2.85      0.86 o 
  -3  -1   5       14.57       14.93      2.02 o 
  -2  -1   5      670.13      696.29     16.93 o 
  -1  -1   5      542.88      538.86      4.69 o 
   0  -1   5       62.88       58.92      1.20 o 
   1  -1   5      258.60      265.58      3.74 o 
   2  -1   5      401.93      387.46      4.28 o 
   3  -1   5       56.03       55.29      2.26 o 
   4  -1   5        4.77        4.83      1.14 o 
   5  -1   5       22.98       24.70      2.25 o 
   6  -1   5        5.51        5.01      1.51 o 
  -7   0   5        5.07       10.76      2.56 o 
  -6   0   5       30.64       25.80      2.26 o 
  -5   0   5        0.02        0.53      0.78 o 
  -4   0   5       19.24       16.74      1.66 o 
  -3   0   5        2.40        1.56      0.94 o 
  -2   0   5      265.46      258.87      3.42 o 
  -1   0   5       42.31       43.08      2.20 o 
   0   0   5        2.00        1.80      0.81 o 
   1   0   5      483.71      502.44      9.15 o 
   2   0   5     1358.19     1307.68     12.90 o 
   3   0   5        0.00        0.17      0.56 o 
   4   0   5        8.22        8.44      1.84 o 
   5   0   5       29.29       32.65      2.43 o 
   6   0   5        0.75        0.54      1.88 o 
  -7   1   5        0.28        0.90      1.21 o 
  -6   1   5        6.14        8.03      2.24 o 
  -5   1   5       27.30       26.67      3.58 o 
  -4   1   5        3.10        2.71      1.26 o 
  -3   1   5       14.54       17.77      1.48 o 
  -2   1   5      669.84      707.82      7.00 o 
  -1   1   5      542.95      540.89      7.80 o 
   0   1   5       62.85       59.42      2.60 o 
   1   1   5      258.74      252.75      6.00 o 
   2   1   5      401.80      393.01      5.32 o 
   3   1   5       56.01       59.50      2.11 o 
   4   1   5        4.77        4.15      1.80 o 
   5   1   5       22.98       21.23      1.92 o 
   6   1   5        5.51        3.58      2.24 o 
  -7   2   5        0.41        1.89      1.02 o 
  -6   2   5       10.16       12.74      1.71 o 
  -5   2   5       60.03       53.35      2.66 o 
  -4   2   5       69.21       70.31      4.48 o 
  -3   2   5       73.55       70.05      3.80 o 
  -2   2   5       22.01       18.86      1.35 o 
   0   2   5      404.26      403.31      7.62 o 
   1   2   5      502.90      508.27      9.24 o 
   2   2   5      112.67      111.85      2.39 o 
   3   2   5       61.08       66.85      2.08 o 
   4   2   5       15.22       17.11      1.44 o 
   5   2   5       13.44       15.87      2.96 o 
   6   2   5        3.70        3.85      2.24 o 
  -7   3   5        9.02       12.09      1.84 o 
  -6   3   5        2.74        1.18      0.87 o 
  -5   3   5       64.97       60.83      3.45 o 
  -4   3   5      116.33      111.21      3.28 o 
  -3   3   5       68.15       66.50      2.33 o 
  -2   3   5       39.16       36.63      1.84 o 
  -1   3   5      247.95      269.32      5.73 o 
   0   3   5      510.98      552.46      9.41 o 
   1   3   5      106.29      105.76      3.85 o 
   2   3   5       15.56       17.34      0.90 o 
   3   3   5       30.81       31.46      3.14 o 
   4   3   5       88.04       75.65      4.75 o 
   5   3   5        0.31        1.08      1.88 o 
   6   3   5        0.64        2.42      2.15 o 
  -7   4   5        6.14        9.90      2.29 o 
  -6   4   5        3.04        2.06      1.06 o 
  -5   4   5       74.90       75.68      3.07 o 
  -4   4   5       83.89       81.62      2.93 o 
  -3   4   5       84.34       74.97      2.50 o 
  -2   4   5       89.72       93.59      2.54 o 
  -1   4   5      501.80      528.97      8.79 o 
   0   4   5     1851.40     1980.28     24.91 o 
   1   4   5      651.71      685.37     11.56 o 
   2   4   5       77.78       74.03      3.67 o 
   3   4   5       63.31       68.93      4.21 o 
   4   4   5       27.28       20.53      3.05 o 
   5   4   5       14.45       10.93      2.69 o 
   6   4   5        7.10        9.06      2.96 o 
  -7   5   5        9.03        7.21      1.51 o 
  -6   5   5        7.33        6.39      1.34 o 
  -5   5   5        0.53       -0.72      0.72 o 
  -4   5   5       14.58       14.43      2.60 o 
  -3   5   5       10.20        8.86      1.71 o 
  -2   5   5       33.92       39.03      1.73 o 
  -1   5   5       47.82       47.68      2.24 o 
   0   5   5      240.22      248.45      5.73 o 
   1   5   5      243.15      248.45      6.27 o 
   2   5   5       19.30       17.02      2.24 o 
   3   5   5       10.97        9.77      2.06 o 
   4   5   5       38.04       38.72      4.21 o 
   5   5   5        1.70       -0.18      1.71 o 
   6   5   5        2.99        2.87      2.33 o 
  -6   6   5        0.19       -0.72      1.71 o 
  -5   6   5        2.75        4.66      2.15 o 
  -4   6   5      217.52      208.88      4.55 o 
  -3   6   5      228.26      225.14      4.93 o 
  -2   6   5      123.05      123.23      2.86 o 
  -1   6   5       22.69       26.26      1.80 o 
   0   6   5       70.02       67.76      2.87 o 
   1   6   5       21.63       23.75      2.42 o 
   2   6   5       12.94       12.91      2.06 o 
   3   6   5       58.08       62.92      4.21 o 
   4   6   5       34.22       30.38      3.67 o 
   5   6   5        9.89        6.27      2.51 o 
   6   6   5        2.07        2.33      2.24 o 
  -6   7   5        2.49        5.47      2.51 o 
  -5   7   5        2.61        2.69      1.06 o 
  -4   7   5       31.11       31.08      1.98 o 
  -3   7   5        5.80        4.90      0.90 o 
  -2   7   5       18.79       20.05      2.24 o 
  -1   7   5       80.23       80.31      2.87 o 
   0   7   5      105.64      121.18      3.85 o 
   1   7   5       32.34       29.40      2.69 o 
   2   7   5        1.34        1.17      1.17 o 
   3   7   5        1.33        1.62      1.53 o 
   4   7   5        5.80        5.20      2.06 o 
   5   7   5        2.00        4.21      2.51 o 
   6   7   5        2.82        2.78      2.15 o 
  -6   8   5        7.21       13.09      3.23 o 
  -5   8   5        0.33       -1.44      1.44 o 
  -4   8   5       99.75       85.41      5.47 o 
  -3   8   5       22.44       25.40      1.45 o 
  -2   8   5       16.73       19.96      3.28 o 
  -1   8   5      102.29       99.84      3.14 o 
   0   8   5      293.67      303.29      6.54 o 
   1   8   5      236.18      231.77      6.36 o 
   2   8   5      140.84      140.27      5.47 o 
   3   8   5       70.53       74.66      4.75 o 
   4   8   5       18.84       20.53      3.40 o 
   5   8   5        1.78        3.40      2.42 o 
  -6   9   5        0.91        2.69      2.15 o 
  -5   9   5        9.73       12.55      2.96 o 
  -4   9   5       30.65       34.60      4.21 o 
  -3   9   5        9.22       10.21      2.24 o 
  -2   9   5       72.37       62.90      5.96 o 
  -1   9   5      153.52      157.74      3.94 o 
   0   9   5       64.33       64.53      3.14 o 
   1   9   5       94.26       95.72      4.21 o 
   2   9   5       79.57       90.97      4.66 o 
   3   9   5        2.54        4.30      1.80 o 
   4   9   5       17.04       16.05      3.05 o 
   5   9   5        6.84        5.64      2.42 o 
  -5  10   5       12.94       12.73      3.05 o 
  -4  10   5       22.70       17.29      3.14 o 
  -3  10   5       26.84       25.54      3.49 o 
  -2  10   5       14.99       18.19      2.69 o 
  -1  10   5      217.67      203.54      4.48 o 
   0  10   5      389.19      386.47      7.71 o 
   1  10   5      485.05      466.59      9.86 o 
   2  10   5        5.46        7.53      1.88 o 
   3  10   5       16.14       13.17      2.69 o 
   4  10   5        8.53       10.57      2.60 o 
   5  10   5        4.40        4.75      2.60 o 
  -5  11   5        7.12       13.35      3.32 o 
  -4  11   5        3.48        5.56      2.06 o 
  -3  11   5       39.09       36.39      4.12 o 
   0  11   5        5.20        3.14      1.17 o 
   1  11   5       17.01       19.36      2.42 o 
   2  11   5       68.30       62.65      4.39 o 
   3  11   5       23.97       37.37      4.30 o 
   4  11   5        1.69        1.35      1.88 o 
  -4  12   5        3.59        6.00      2.33 o 
  -3  12   5        4.14        3.67      1.71 o 
   1  12   5       37.51       36.21      3.32 o 
   2  12   5       47.31       44.45      4.21 o 
   3  12   5        4.30        3.14      1.88 o 
   4  12   5        2.94        4.66      2.33 o 
  -3  13   5       12.31       12.28      2.69 o 
   2  13   5        9.97        9.50      2.15 o 
   3  13   5        0.76        1.88      1.71 o 
  -2 -14   6        1.84        2.60      0.96 o 
  -1 -14   6        7.54        9.61      1.54 o 
   0 -14   6       14.11       13.73      2.27 o 
   1 -14   6       24.37       24.04      2.69 o 
  -3 -13   6        4.87        5.00      1.26 o 
  -2 -13   6        1.08        1.95      1.32 o 
  -1 -13   6       12.96       11.75      1.48 o 
   0 -13   6       14.23       13.83      1.50 o 
   1 -13   6       22.01       23.22      2.57 o 
   2 -13   6       23.06       26.41      2.67 o 
  -4 -12   6        0.23       -0.91      0.91 o 
  -3 -12   6        1.06        0.18      1.26 o 
  -2 -12   6       25.36       23.79      1.91 o 
  -1 -12   6       12.96       14.90      1.33 o 
   0 -12   6        7.85        8.69      1.00 o 
   1 -12   6       15.53       20.28      2.51 o 
   2 -12   6        7.01        5.33      1.55 o 
   3 -12   6        5.46        6.44      1.49 o 
  -4 -11   6        1.97        1.98      0.98 o 
  -3 -11   6        6.90       10.72      1.74 o 
  -2 -11   6        2.47        2.82      0.96 o 
  -1 -11   6       17.08       16.68      1.32 o 
   0 -11   6       21.55       22.59      1.43 o 
   1 -11   6       11.83       12.56      1.50 o 
   2 -11   6      168.83      174.30      5.82 o 
   3 -11   6       26.76       23.87      2.41 o 
   4 -11   6        1.83       -0.08      1.16 o 
  -5 -10   6        0.70        0.36      1.71 o 
  -4 -10   6       10.24        8.39      1.24 o 
  -3 -10   6       88.64       81.95      3.42 o 
  -2 -10   6       67.03       75.38      3.93 o 
  -1 -10   6      201.85      196.94      3.72 o 
   0 -10   6       52.66       57.54      1.89 o 
   1 -10   6        2.39        2.52      0.60 o 
   2 -10   6       23.40       26.19      1.74 o 
   3 -10   6        3.75        3.18      0.96 o 
   4 -10   6        7.26        5.48      2.78 o 
  -5  -9   6        5.36        7.08      2.33 o 
  -4  -9   6        5.93        6.17      1.07 o 
  -3  -9   6       50.07       46.97      2.85 o 
  -2  -9   6       82.43       80.92      2.55 o 
  -1  -9   6      289.71      285.89      4.36 o 
   0  -9   6      257.56      256.15      4.27 o 
   1  -9   6       29.70       25.05      1.24 o 
   2  -9   6       48.54       47.48      2.81 o 
   3  -9   6       15.81       15.66      1.59 o 
   4  -9   6        4.34        3.85      1.67 o 
   5  -9   6        4.97        6.63      3.40 o 
  -6  -8   6        1.29        0.00      1.80 o 
  -5  -8   6       27.28       31.10      3.85 o 
  -4  -8   6      105.29      105.74      2.72 o 
  -3  -8   6      156.25      145.99      3.88 o 
  -2  -8   6       59.40       60.43      2.12 o 
  -1  -8   6       32.51       35.66      1.76 o 
   0  -8   6       68.63       64.55      1.90 o 
   1  -8   6      104.31      108.02      1.99 o 
   2  -8   6       32.49       30.78      3.70 o 
   3  -8   6        4.60        4.32      1.16 o 
   4  -8   6        9.26        9.69      1.25 o 
   5  -8   6        8.04        9.36      2.40 o 
  -6  -7   6       12.92       20.79      3.49 o 
  -5  -7   6       14.29       13.00      2.60 o 
  -4  -7   6       31.98       30.51      1.69 o 
  -3  -7   6      160.62      163.03      3.86 o 
  -2  -7   6       25.94       23.36      1.48 o 
  -1  -7   6        2.47        3.27      0.70 o 
   0  -7   6       54.37       58.04      1.69 o 
   1  -7   6       91.89       91.46      2.51 o 
   2  -7   6       55.26       51.16      1.97 o 
   3  -7   6        2.36        4.01      0.84 o 
   4  -7   6        1.22        0.96      0.80 o 
   5  -7   6        2.10        0.18      0.82 o 
  -6  -6   6        0.74        2.16      1.14 o 
  -5  -6   6        6.46        6.54      2.06 o 
  -4  -6   6      204.77      193.34      4.34 o 
  -3  -6   6       69.53       69.62      2.48 o 
  -2  -6   6       85.11       89.08      2.26 o 
  -1  -6   6       71.81       60.29      1.73 o 
   0  -6   6       39.16       42.80      1.45 o 
   1  -6   6      103.36      105.69      1.79 o 
   2  -6   6       44.58       42.13      1.71 o 
   3  -6   6       32.28       31.52      3.98 o 
   4  -6   6       24.37       23.14      2.06 o 
   5  -6   6        0.59        0.59      0.88 o 
  -6  -5   6        0.54        0.63      0.91 o 
  -5  -5   6        1.88        1.84      0.97 o 
  -4  -5   6       87.75       88.46      2.81 o 
  -3  -5   6       35.16       36.68      1.81 o 
  -2  -5   6      118.86      120.64      2.41 o 
  -1  -5   6       16.40       15.87      1.06 o 
   0  -5   6      110.04      104.80      2.00 o 
   1  -5   6       55.31       55.19      1.32 o 
   2  -5   6       23.12       23.26      1.41 o 
   3  -5   6       11.37       11.13      1.09 o 
   4  -5   6       14.60       14.41      1.36 o 
   5  -5   6       31.18       33.80      2.33 o 
   6  -5   6        7.36        5.54      5.15 o 
  -7  -4   6        1.84        3.05      1.33 o 
  -6  -4   6        9.35        9.65      1.61 o 
  -5  -4   6       40.20       37.73      2.60 o 
  -4  -4   6      229.46      222.85      3.56 o 
  -3  -4   6      188.96      185.83      4.16 o 
  -2  -4   6      284.01      284.43      3.58 o 
  -1  -4   6      357.08      372.55      4.46 o 
   0  -4   6       99.18       95.95      1.83 o 
   1  -4   6       24.73       25.53      1.48 o 
   2  -4   6       87.84       90.07      2.71 o 
   3  -4   6       36.72       32.78      2.50 o 
   4  -4   6       24.19       23.82      1.62 o 
   5  -4   6        9.92       10.27      2.02 o 
   6  -4   6        2.18        2.19      1.62 o 
  -7  -3   6        1.35        3.04      1.19 o 
  -6  -3   6        8.07        5.90      1.66 o 
  -5  -3   6      118.94      129.07      5.73 o 
  -4  -3   6      255.06      239.59      3.82 o 
  -3  -3   6       62.48       58.84      1.56 o 
  -2  -3   6       44.10       49.72      1.32 o 
  -1  -3   6      351.80      377.27      4.01 o 
   0  -3   6      311.93      367.60      3.86 o 
   1  -3   6      160.96      168.04      3.21 o 
   2  -3   6      136.19      138.95      2.61 o 
   3  -3   6       13.71       13.18      1.11 o 
   4  -3   6        2.20        2.44      0.77 o 
   5  -3   6       12.25       11.44      1.76 o 
   6  -3   6       20.00       24.81      2.66 o 
  -7  -2   6        8.36        8.73      1.70 o 
  -6  -2   6       15.44       14.66      1.87 o 
  -5  -2   6        2.56        2.72      1.01 o 
  -4  -2   6       42.50       47.24      2.74 o 
  -3  -2   6       41.57       44.30      1.14 o 
  -2  -2   6       38.58       38.56      1.08 o 
  -1  -2   6      291.72      290.04      3.63 o 
   0  -2   6      360.75      374.04      5.19 o 
   1  -2   6      111.21      110.38      2.50 o 
   2  -2   6      259.67      273.08      3.71 o 
   3  -2   6       24.12       25.10      1.91 o 
   4  -2   6       26.68       25.79      2.42 o 
   5  -2   6        0.16       -0.26      1.07 o 
   6  -2   6        1.51       -0.05      2.65 o 
  -7  -1   6        4.56        5.97      1.39 o 
  -6  -1   6       10.55       10.53      1.66 o 
  -5  -1   6       42.44       40.50      2.66 o 
  -4  -1   6       34.55       30.24      2.11 o 
  -3  -1   6       47.60       44.43      1.98 o 
  -2  -1   6        5.11        9.49      1.65 o 
  -1  -1   6      178.97      172.68      2.34 o 
   0  -1   6       65.35       71.40      1.97 o 
   1  -1   6      260.34      259.61      3.98 o 
   2  -1   6     1029.53      995.68     11.00 o 
   3  -1   6       36.64       32.84      2.15 o 
   4  -1   6       29.29       29.11      2.21 o 
   5  -1   6        2.25        2.20      1.20 o 
   6  -1   6        5.92        4.84      2.42 o 
  -7   0   6        1.65        1.88      1.93 o 
  -6   0   6        1.16        0.71      0.92 o 
  -5   0   6       14.74       12.19      2.38 o 
  -4   0   6       27.57       21.80      1.81 o 
  -3   0   6       69.71       65.06      2.33 o 
  -2   0   6     1399.30     1470.09     14.31 o 
  -1   0   6       36.84       32.33      1.44 o 
   0   0   6       52.11       50.37      2.69 o 
   1   0   6        8.49        7.80      1.44 o 
   2   0   6      572.61      564.45      7.27 o 
   3   0   6       26.82       27.59      1.88 o 
   4   0   6       19.17       16.43      1.75 o 
   5   0   6        0.08        0.55      1.39 o 
   6   0   6        3.34       -0.90      1.80 o 
  -7   1   6        4.55        6.55      1.53 o 
  -6   1   6       10.55        8.79      1.55 o 
  -5   1   6       42.44       35.96      2.48 o 
  -4   1   6       34.53       31.27      2.65 o 
  -3   1   6       47.56       50.62      2.11 o 
  -2   1   6        5.10       10.09      1.07 o 
  -1   1   6      179.15      171.27      4.93 o 
   0   1   6       65.38       74.84      3.23 o 
   1   1   6      260.47      265.83      6.63 o 
   2   1   6     1029.09      986.03     13.00 o 
   3   1   6       36.65       34.76      4.43 o 
   4   1   6       29.28       30.53      2.13 o 
   5   1   6        2.25        1.17      1.80 o 
   6   1   6        5.92        7.26      2.96 o 
  -7   2   6        8.37        8.57      1.64 o 
  -6   2   6       15.44       15.55      1.96 o 
  -5   2   6        2.56        2.26      1.01 o 
  -4   2   6       42.46       46.45      2.36 o 
  -3   2   6       41.51       45.34      1.68 o 
  -2   2   6       38.61       40.55      1.97 o 
  -1   2   6      291.49      297.47      6.63 o 
   0   2   6      360.52      386.02      7.89 o 
   1   2   6      111.21      106.57      4.03 o 
   2   2   6      259.74      281.61      7.44 o 
   3   2   6       24.12       22.65      1.56 o 
   4   2   6       26.68       25.78      3.32 o 
   5   2   6        0.16       -1.44      1.44 o 
   6   2   6        1.50        1.08      2.24 o 
  -7   3   6        1.35        1.69      1.09 o 
  -6   3   6        8.07        6.54      1.36 o 
  -5   3   6      119.00      115.76      8.61 o 
  -4   3   6      255.14      253.70      5.19 o 
  -3   3   6       62.49       60.15      2.11 o 
  -2   3   6       44.02       51.35      2.78 o 
  -1   3   6      351.58      380.91      7.62 o 
   0   3   6      311.91      362.09      7.62 o 
   1   3   6      160.93      162.32      5.11 o 
   2   3   6      136.19      138.02      5.20 o 
   3   3   6       13.72       14.97      2.51 o 
   4   3   6        2.20        1.88      1.62 o 
   5   3   6       12.24        7.53      2.60 o 
   6   3   6       20.00       24.91      4.12 o 
  -7   4   6        1.84        0.40      0.95 o 
  -6   4   6        9.34        8.10      1.49 o 
  -5   4   6       40.19       40.87      2.78 o 
  -4   4   6      229.42      226.19      3.94 o 
  -3   4   6      188.80      184.07      4.11 o 
  -2   4   6      283.95      279.54      6.36 o 
  -1   4   6      357.20      375.45      7.53 o 
   0   4   6       99.01       95.37      3.67 o 
   1   4   6       24.67       25.45      2.51 o 
   2   4   6       87.81       91.69      4.39 o 
   3   4   6       36.73       33.43      3.49 o 
   4   4   6       24.18       19.81      3.32 o 
   5   4   6        9.93       10.84      2.69 o 
   6   4   6        2.18        1.97      2.33 o 
  -6   5   6        0.54        0.16      1.35 o 
  -5   5   6        1.88        0.00      1.62 o 
  -4   5   6       87.74       89.27      3.20 o 
  -3   5   6       35.13       35.42      2.83 o 
  -2   5   6      118.93      124.73      5.11 o 
  -1   5   6       16.36       13.09      1.62 o 
   0   5   6      110.00      107.55      3.85 o 
   1   5   6       55.32       48.94      3.05 o 
   2   5   6       23.07       30.20      3.14 o 
   3   5   6       11.35       11.11      2.24 o 
   4   5   6       14.61       12.73      2.69 o 
   5   5   6       31.19       34.33      4.57 o 
   6   5   6        7.37        5.56      2.69 o 
  -6   6   6        0.74        0.09      1.80 o 
  -5   6   6        6.46        5.27      1.26 o 
  -4   6   6      204.85      206.72      4.97 o 
  -3   6   6       69.52       69.37      3.36 o 
  -2   6   6       85.19       86.20      2.60 o 
  -1   6   6       71.86       62.92      2.87 o 
   0   6   6       39.15       41.41      2.51 o 
   1   6   6      103.38      105.58      4.30 o 
   2   6   6       44.63       42.94      3.67 o 
   3   6   6       32.27       32.53      3.58 o 
   4   6   6       24.38       24.29      3.58 o 
   5   6   6        0.59        0.90      2.06 o 
  -6   7   6       12.91       10.03      3.05 o 
  -5   7   6       14.29       12.91      1.70 o 
  -4   7   6       32.01       35.92      2.37 o 
  -3   7   6      160.64      163.69      3.83 o 
  -2   7   6       25.98       29.40      2.24 o 
  -1   7   6        2.49        2.87      0.90 o 
   0   7   6       54.36       52.25      2.87 o 
   1   7   6       91.83       95.19      4.21 o 
   2   7   6       55.26       55.66      3.67 o 
   3   7   6        2.35        4.30      1.80 o 
   4   7   6        1.22        1.35      1.71 o 
   5   7   6        2.10        1.53      2.06 o 
  -6   8   6        1.28        1.62      2.06 o 
  -5   8   6       27.25       20.88      3.67 o 
  -4   8   6      105.27      105.49      6.00 o 
  -3   8   6      156.24      155.34      5.33 o 
  -2   8   6       59.39       57.36      2.60 o 
  -1   8   6       32.53       34.96      2.24 o 
   0   8   6       68.54       59.15      3.14 o 
   1   8   6      104.25      112.57      4.66 o 
   2   8   6       32.50       27.25      3.14 o 
   3   8   6        4.60        4.12      1.97 o 
   4   8   6        9.27        7.17      2.33 o 
   5   8   6        8.04        6.90      2.69 o 
  -5   9   6        5.36        9.95      2.87 o 
  -4   9   6        5.91        6.45      2.33 o 
  -3   9   6       50.07       55.03      4.84 o 
  -2   9   6       82.41       84.25      2.87 o 
  -1   9   6      289.70      281.52      6.09 o 
   0   9   6      257.55      263.41      6.54 o 
   1   9   6       29.70       27.79      2.87 o 
   2   9   6       48.53       49.21      4.30 o 
   3   9   6       15.81       14.61      2.87 o 
   4   9   6        4.34        2.33      1.97 o 
   5   9   6        4.98        5.38      2.60 o 
  -5  10   6        0.70        0.36      1.80 o 
  -4  10   6       10.25       14.88      3.14 o 
  -3  10   6       88.60       86.40      5.29 o 
  -1  10   6      201.88      195.93      4.84 o 
   0  10   6       52.62       53.78      3.14 o 
   1  10   6        2.39        1.97      1.26 o 
   2  10   6       23.41       27.79      3.40 o 
   3  10   6        3.74        3.23      1.88 o 
   4  10   6        7.26        8.16      2.51 o 
  -4  11   6        1.97        2.51      1.97 o 
  -3  11   6        6.89        8.97      2.42 o 
   0  11   6       21.56       20.44      2.24 o 
   1  11   6       11.80       14.43      2.24 o 
   2  11   6      168.87      164.91      6.54 o 
   3  11   6       26.74       27.07      3.67 o 
   4  11   6        1.83       -0.09      1.80 o 
  -4  12   6        0.23       -0.54      1.62 o 
  -3  12   6        1.06        0.81      1.35 o 
   1  12   6       15.55       12.37      2.15 o 
   2  12   6        7.00        7.44      2.06 o 
   3  12   6        5.45        7.17      2.42 o 
   2  13   6       23.03       19.81      3.05 o 
  -1 -14   7        1.53        2.21      1.02 o 
   0 -14   7        3.62        2.83      1.46 o 
  -3 -13   7        0.81        1.51      0.96 o 
  -2 -13   7        2.95        2.88      0.91 o 
  -1 -13   7        6.62        6.63      1.06 o 
   0 -13   7        5.32        6.90      1.65 o 
   1 -13   7        4.89        2.51      1.33 o 
   2 -13   7       12.70       11.83      2.00 o 
  -4 -12   7        3.75        4.93      2.15 o 
  -3 -12   7        1.55        2.85      1.00 o 
  -2 -12   7       20.60       17.32      1.70 o 
  -1 -12   7       28.04       31.38      1.78 o 
   0 -12   7       39.25       42.53      3.19 o 
   1 -12   7        1.84        1.70      1.17 o 
   2 -12   7       19.43       19.19      2.26 o 
   3 -12   7       15.73       11.96      2.60 o 
  -4 -11   7       10.04       12.39      2.23 o 
  -3 -11   7        3.50        3.44      1.02 o 
  -2 -11   7       14.72       14.69      1.50 o 
  -1 -11   7        5.82        5.67      0.97 o 
   0 -11   7       19.60       22.89      1.99 o 
   1 -11   7        6.40        4.89      1.32 o 
   2 -11   7       92.51       88.72      2.88 o 
   3 -11   7       18.77       18.01      3.49 o 
  -5 -10   7        2.22        3.05      1.97 o 
  -4 -10   7       10.45       12.26      2.34 o 
  -3 -10   7       12.00       13.30      1.47 o 
  -2 -10   7       64.88       58.19      2.36 o 
  -1 -10   7       11.29       11.70      2.32 o 
   0 -10   7       12.67       13.65      1.15 o 
   1 -10   7        0.05        0.23      0.61 o 
   2 -10   7       22.16       20.97      1.67 o 
   3 -10   7       16.91       18.04      1.68 o 
   4 -10   7       10.13       13.16      1.91 o 
  -5  -9   7        6.07        8.07      2.42 o 
  -4  -9   7       14.45       14.90      1.43 o 
  -3  -9   7      128.82      126.25      3.86 o 
  -2  -9   7      140.36      149.49      7.21 o 
  -1  -9   7       35.84       36.35      1.93 o 
   0  -9   7        5.29        3.77      0.75 o 
   1  -9   7       10.64        8.81      0.81 o 
   2  -9   7       29.68       31.53      1.94 o 
   3  -9   7       12.43       11.21      1.42 o 
   4  -9   7        0.12       -1.17      1.17 o 
  -5  -8   7        2.74        4.84      2.06 o 
  -4  -8   7       20.49       22.88      1.56 o 
  -3  -8   7        3.24        2.49      1.05 o 
  -2  -8   7       41.10       38.44      3.26 o 
  -1  -8   7      116.49      114.91      2.69 o 
   0  -8   7      117.33      108.61      2.43 o 
   1  -8   7        1.55        0.75      0.65 o 
   2  -8   7        7.98        5.71      0.96 o 
   3  -8   7        2.76        2.96      0.91 o 
   4  -8   7       13.53       12.57      1.37 o 
   5  -8   7        0.32       -0.76      0.79 o 
  -6  -7   7        4.26        5.11      1.97 o 
  -5  -7   7        8.98        6.09      1.97 o 
  -4  -7   7        7.62       11.91      1.14 o 
  -3  -7   7      260.56      256.48      4.81 o 
  -2  -7   7        6.04        6.84      0.96 o 
  -1  -7   7       24.00       23.82      1.43 o 
   0  -7   7        6.52        7.72      1.03 o 
   1  -7   7       16.09       16.51      1.29 o 
   2  -7   7        3.19        2.41      0.74 o 
   3  -7   7        5.40        5.38      0.99 o 
   4  -7   7       13.61       14.37      1.49 o 
   5  -7   7        1.38        0.16      1.13 o 
  -6  -6   7        9.65       12.82      2.60 o 
  -5  -6   7       10.43        4.75      1.62 o 
  -4  -6   7        1.58        1.13      0.63 o 
  -3  -6   7       88.92       78.52      2.52 o 
  -2  -6   7       54.91       55.07      1.80 o 
  -1  -6   7       68.46       69.34      1.90 o 
   0  -6   7       29.60       27.93      1.68 o 
   1  -6   7       58.71       60.32      2.01 o 
   2  -6   7        1.08        1.09      0.60 o 
   3  -6   7        5.04        5.89      0.94 o 
   4  -6   7        4.75        5.67      1.02 o 
   5  -6   7        3.78        3.80      0.98 o 
  -6  -5   7        2.16        1.61      1.11 o 
  -5  -5   7       26.85       22.86      3.05 o 
  -4  -5   7      130.24      132.52      2.21 o 
  -3  -5   7      617.37      615.95      7.30 o 
  -2  -5   7       25.12       27.95      1.94 o 
  -1  -5   7       64.42       63.36      1.99 o 
   0  -5   7      104.37      119.03      3.76 o 
   1  -5   7      128.93      127.86      3.06 o 
   2  -5   7       42.63       42.81      1.75 o 
   3  -5   7       27.38       26.50      1.66 o 
   4  -5   7       22.60       20.61      1.95 o 
   5  -5   7        9.35       10.69      1.42 o 
  -6  -4   7       20.39       20.43      2.18 o 
  -5  -4   7       69.10       74.52      3.14 o 
  -4  -4   7      226.36      225.55      3.42 o 
  -3  -4   7      157.42      160.16      3.58 o 
  -2  -4   7      115.41      113.38      2.22 o 
  -1  -4   7       61.78       65.40      1.67 o 
   0  -4   7       83.20       89.94      1.88 o 
   1  -4   7       17.88       24.98      2.47 o 
   2  -4   7        0.21       -0.38      0.69 o 
   3  -4   7        8.41        6.40      0.91 o 
   4  -4   7        1.92        1.43      0.73 o 
   5  -4   7       37.26       37.19      2.95 o 
   6  -4   7        8.43       10.37      5.02 o 
  -6  -3   7        1.81        3.09      1.75 o 
  -5  -3   7        2.49        3.31      1.08 o 
  -4  -3   7      130.43      126.60      2.12 o 
  -3  -3   7      222.02      231.27      3.39 o 
  -2  -3   7      568.84      576.63      5.59 o 
  -1  -3   7      145.09      145.43      2.38 o 
   0  -3   7       63.22       61.34      1.98 o 
   1  -3   7       25.56       21.62      3.94 o 
   2  -3   7        9.81        9.57      1.13 o 
   3  -3   7        3.88        4.66      0.78 o 
   4  -3   7       11.11       11.91      1.74 o 
   5  -3   7       16.30       19.37      4.03 o 
   6  -3   7        1.07       -0.90      2.20 o 
  -7  -2   7        7.74        9.41      1.79 o 
  -6  -2   7       25.41       21.65      6.41 o 
  -5  -2   7       68.14       76.13      3.23 o 
  -4  -2   7      197.91      198.61      6.72 o 
  -3  -2   7      139.70      131.42      2.21 o 
  -2  -2   7       87.81       87.97      1.72 o 
  -1  -2   7      260.51      260.36      3.20 o 
   0  -2   7      120.11      123.81      2.11 o 
   1  -2   7       71.85       71.04      2.15 o 
   2  -2   7       24.67       24.62      1.41 o 
   3  -2   7       22.45       23.93      2.74 o 
   4  -2   7       74.12       76.86      3.26 o 
   5  -2   7       24.97       25.73      2.65 o 
   6  -2   7        0.84        1.17      2.24 o 
  -7  -1   7        2.02        2.53      1.39 o 
  -6  -1   7        0.51        1.33      1.03 o 
  -5  -1   7       37.64       30.44      2.41 o 
  -4  -1   7        3.20        3.37      1.30 o 
  -3  -1   7       39.96       42.87      2.04 o 
  -2  -1   7        5.06        4.30      0.99 o 
  -1  -1   7      203.82      202.19      2.73 o 
   0  -1   7        5.19        5.02      0.75 o 
   1  -1   7       49.81       45.62      2.96 o 
   2  -1   7      278.72      255.68      4.82 o 
   3  -1   7       25.52       25.49      2.03 o 
   4  -1   7       13.77       13.78      1.74 o 
   5  -1   7        2.71        2.13      1.26 o 
   6  -1   7        0.39        0.90      2.06 o 
  -7   0   7        0.26        2.16      1.12 o 
  -6   0   7        5.89        2.00      1.12 o 
  -5   0   7        5.20        1.27      0.91 o 
  -4   0   7        8.46        6.29      1.14 o 
  -3   0   7        1.77        0.94      0.63 o 
  -2   0   7      461.39      476.62      6.66 o 
  -1   0   7       37.43       40.55      1.79 o 
   0   0   7      107.94       87.66      3.76 o 
   1   0   7        7.20        5.56      1.35 o 
   2   0   7       81.04       77.61      4.12 o 
   3   0   7       91.33       83.54      2.85 o 
   4   0   7       24.58       22.13      2.00 o 
   5   0   7        3.18        5.82      2.24 o 
   6   0   7        5.84        6.45      2.69 o 
  -7   1   7        2.02        2.07      1.10 o 
  -6   1   7        0.51        2.26      1.06 o 
  -5   1   7       37.65       28.11      2.36 o 
  -4   1   7        3.20        3.56      0.99 o 
  -3   1   7       39.97       43.41      2.02 o 
  -2   1   7        5.05        4.12      1.21 o 
  -1   1   7      203.83      191.89      5.73 o 
   0   1   7        5.21        4.03      1.17 o 
   1   1   7       49.86       45.98      3.05 o 
   2   1   7      278.56      249.42      7.26 o 
   3   1   7       25.56       26.52      1.87 o 
   4   1   7       13.78       15.93      2.02 o 
   5   1   7        2.71        0.72      1.71 o 
   6   1   7        0.39       -1.62      1.71 o 
  -7   2   7        7.74        8.34      2.02 o 
  -6   2   7       25.37       21.17      2.29 o 
  -5   2   7       68.12       77.33      3.30 o 
  -4   2   7      197.94      193.43      3.76 o 
  -3   2   7      139.72      132.50      5.90 o 
  -2   2   7       87.83       91.27      2.66 o 
  -1   2   7      260.45      251.13      6.54 o 
   0   2   7      120.21      122.61      4.48 o 
   1   2   7       71.91       70.62      3.58 o 
   2   2   7       24.68       27.52      2.96 o 
   3   2   7       22.45       26.02      3.58 o 
   4   2   7       74.10       71.70      5.02 o 
   5   2   7       24.96       21.15      3.49 o 
   6   2   7        0.84        1.17      2.15 o 
  -6   3   7        1.81        2.93      1.13 o 
  -5   3   7        2.49        4.13      1.16 o 
  -4   3   7      130.49      127.54      3.11 o 
  -3   3   7      221.95      234.45      3.89 o 
  -2   3   7      568.69      565.27     10.75 o 
  -1   3   7      145.09      151.65      4.93 o 
   0   3   7       63.25       62.92      3.23 o 
   1   3   7       25.54       25.36      2.60 o 
   2   3   7        9.82       14.16      2.24 o 
   3   3   7        3.88        5.26      0.85 o 
   4   3   7       11.10       12.73      2.78 o 
   5   3   7       16.31       21.96      3.67 o 
   6   3   7        1.07        4.48      2.51 o 
  -6   4   7       20.42       18.58      2.38 o 
  -5   4   7       69.14       68.16      2.54 o 
  -4   4   7      226.48      209.97      4.00 o 
  -3   4   7      157.50      158.10      4.04 o 
  -2   4   7      115.47      114.54      4.30 o 
  -1   4   7       61.79       64.53      3.23 o 
   0   4   7       83.09       94.11      3.94 o 
   1   4   7       17.90       24.11      2.60 o 
   2   4   7        0.21        2.87      1.44 o 
   3   4   7        8.39        5.11      1.80 o 
   4   4   7        1.92        2.60      1.80 o 
   5   4   7       37.27       34.96      4.57 o 
   6   4   7        8.43        8.16      3.23 o 
  -6   5   7        2.16        2.60      1.80 o 
  -5   5   7       26.85       26.57      2.37 o 
  -4   5   7      130.19      124.58      3.87 o 
  -3   5   7      617.40      609.41     11.69 o 
  -2   5   7       25.13       27.43      2.60 o 
  -1   5   7       64.39       61.93      3.14 o 
   0   5   7      104.33      114.10      4.30 o 
   1   5   7      128.96      128.89      4.93 o 
   2   5   7       42.63       40.87      3.76 o 
   3   5   7       27.42       28.23      3.40 o 
   4   5   7       22.58       20.79      3.32 o 
   5   5   7        9.35       10.75      3.05 o 
  -6   6   7        9.66        7.43      2.96 o 
  -5   6   7       10.44        8.00      1.49 o 
  -4   6   7        1.58        0.55      1.35 o 
  -3   6   7       88.83       79.54      2.97 o 
  -2   6   7       54.92       48.49      2.78 o 
  -1   6   7       68.50       73.94      3.40 o 
   0   6   7       29.59       31.01      2.78 o 
   1   6   7       58.74       53.60      3.40 o 
   2   6   7        1.07        1.08      1.17 o 
   3   6   7        5.04        3.40      1.80 o 
   4   6   7        4.74        4.57      2.15 o 
   5   6   7        3.79        3.76      2.51 o 
  -6   7   7        4.26        5.20      2.60 o 
  -5   7   7        8.98        9.41      1.61 o 
  -4   7   7        7.61        9.74      2.74 o 
  -3   7   7      260.52      253.42      9.73 o 
  -2   7   7        6.05        6.27      1.35 o 
  -1   7   7       24.00       28.95      2.60 o 
   0   7   7        6.53        6.63      1.53 o 
   1   7   7       16.04       12.82      2.06 o 
   2   7   7        3.18        1.35      1.35 o 
   3   7   7        5.39        5.91      2.06 o 
   4   7   7       13.60       17.47      3.40 o 
   5   7   7        1.38        1.44      2.15 o 
  -5   8   7        2.74        4.75      2.33 o 
  -4   8   7       20.50       31.10      4.21 o 
  -3   8   7        3.24        2.20      0.85 o 
  -2   8   7       41.12       39.17      2.51 o 
  -1   8   7      116.53      115.71      4.12 o 
   0   8   7      117.44      116.16      4.48 o 
   1   8   7        1.56        0.54      1.08 o 
   2   8   7        7.97        4.57      1.62 o 
   3   8   7        2.75        4.39      1.88 o 
   4   8   7       13.54       15.87      3.40 o 
   5   8   7        0.32        1.26      2.06 o 
  -5   9   7        6.08        7.71      2.78 o 
  -4   9   7       14.45        9.06      2.69 o 
  -3   9   7      128.81      124.13      6.27 o 
  -2   9   7      140.28      146.27      4.39 o 
  -1   9   7       35.83       37.10      2.60 o 
   0   9   7        5.29        3.05      1.26 o 
   1   9   7       10.63       11.92      2.15 o 
   2   9   7       29.67       30.20      3.49 o 
   3   9   7       12.44       12.19      2.60 o 
   4   9   7        0.12        0.27      1.71 o 
  -5  10   7        2.22        5.20      2.69 o 
  -4  10   7       10.46        7.89      2.51 o 
  -1  10   7       11.29        9.06      1.62 o 
   0  10   7       12.65       12.55      1.97 o 
   1  10   7        0.05       -0.90      0.90 o 
   2  10   7       22.15       20.44      3.05 o 
   3  10   7       16.92       15.33      3.05 o 
   4  10   7       10.13       13.00      3.05 o 
  -4  11   7       10.04       11.11      2.96 o 
   0  11   7       19.62       19.36      2.33 o 
   1  11   7        6.39        4.30      1.62 o 
   2  11   7       92.58       98.50      5.47 o 
   3  11   7       18.75       24.29      3.76 o 
  -4  12   7        3.76        5.64      2.33 o 
   1  12   7        1.85        4.93      1.62 o 
   2  12   7       19.43       17.74      2.96 o 
   3  12   7       15.73       19.81      3.40 o 
  -2 -13   8        7.47        5.12      1.04 o 
  -1 -13   8        7.66        8.71      1.12 o 
   0 -13   8        5.23        7.11      1.65 o 
   1 -13   8        2.01        2.90      1.49 o 
  -3 -12   8        0.67        2.89      0.98 o 
  -2 -12   8        2.11        0.75      0.83 o 
  -1 -12   8        0.11        1.05      0.66 o 
   0 -12   8        7.98        9.11      1.35 o 
   1 -12   8        9.33       12.83      1.62 o 
   2 -12   8        9.38        9.60      1.76 o 
  -4 -11   8        2.13        1.48      0.97 o 
  -3 -11   8        1.22        0.36      0.81 o 
  -2 -11   8        5.10        5.49      1.05 o 
  -1 -11   8        7.81        6.70      1.06 o 
   0 -11   8       29.69       34.52      2.55 o 
   1 -11   8       23.79       26.08      2.18 o 
   2 -11   8       37.47       44.86      2.89 o 
   3 -11   8        2.10        0.72      1.35 o 
  -4 -10   8       13.12       16.22      2.75 o 
  -3 -10   8        7.65        9.03      1.24 o 
  -2 -10   8       12.79       12.97      1.50 o 
  -1 -10   8        6.50        5.44      0.95 o 
   0 -10   8        9.17        8.96      0.95 o 
   1 -10   8        3.39        3.22      1.20 o 
   2 -10   8       16.28       19.12      1.66 o 
   3 -10   8       35.05       33.82      2.19 o 
  -5  -9   8        4.46        4.12      1.88 o 
  -4  -9   8        2.04        4.18      1.16 o 
  -3  -9   8        9.06        9.20      1.49 o 
  -2  -9   8       39.67       42.86      2.20 o 
  -1  -9   8        8.41        7.77      1.03 o 
   0  -9   8        8.66        7.67      0.96 o 
   1  -9   8        7.14        7.74      1.12 o 
   2  -9   8        6.51        5.83      1.06 o 
   3  -9   8       13.36       12.24      1.44 o 
   4  -9   8        0.56        0.83      0.85 o 
  -5  -8   8       17.34       16.93      3.05 o 
  -4  -8   8       19.36       21.14      1.90 o 
  -3  -8   8       13.36       14.43      1.84 o 
  -2  -8   8       18.44       21.39      1.55 o 
  -1  -8   8       29.72       25.63      1.60 o 
   0  -8   8        8.87       10.13      1.46 o 
   1  -8   8       19.70       22.96      1.16 o 
   2  -8   8        4.85        3.50      0.90 o 
   3  -8   8        7.23        5.44      1.07 o 
   4  -8   8       15.12       15.18      1.59 o 
  -5  -7   8        3.91        5.73      1.97 o 
  -4  -7   8       35.00       34.68      2.15 o 
  -3  -7   8       31.51       33.83      2.53 o 
  -2  -7   8        1.60        1.85      0.71 o 
  -1  -7   8       15.64       14.50      1.19 o 
   0  -7   8       27.58       29.00      1.46 o 
   1  -7   8       36.06       39.89      1.48 o 
   2  -7   8        4.90        5.01      0.91 o 
   3  -7   8       19.67       21.78      1.67 o 
   4  -7   8        8.13       11.69      1.41 o 
   5  -7   8        4.28        5.07      1.88 o 
  -6  -6   8        4.50        5.73      2.15 o 
  -5  -6   8       13.48       12.91      2.42 o 
  -4  -6   8       31.36       34.55      1.82 o 
  -3  -6   8       37.79       35.65      1.75 o 
  -2  -6   8       61.42       61.98      2.00 o 
  -1  -6   8        3.65        3.90      0.68 o 
   0  -6   8        6.64        7.57      0.83 o 
   1  -6   8       82.54       83.60      2.74 o 
   2  -6   8       32.54       31.72      1.84 o 
   3  -6   8       39.17       36.89      2.08 o 
   4  -6   8       17.44       15.18      1.50 o 
   5  -6   8       10.84        6.84      1.23 o 
  -6  -5   8       15.10       15.15      2.87 o 
  -5  -5   8       23.41       17.83      2.78 o 
  -4  -5   8        0.87        1.12      0.62 o 
  -3  -5   8      177.53      179.61      3.11 o 
  -2  -5   8       84.92       84.41      2.09 o 
  -1  -5   8       48.78       49.98      3.15 o 
   0  -5   8        1.01        1.72      0.80 o 
   1  -5   8       26.97       27.81      1.88 o 
   2  -5   8        2.58        1.43      0.81 o 
   3  -5   8        8.98        9.94      1.18 o 
   4  -5   8       74.64       80.28      3.87 o 
   5  -5   8        1.89        1.23      1.29 o 
  -6  -4   8        2.20        4.30      1.80 o 
  -5  -4   8        5.38        6.00      1.80 o 
  -4  -4   8       16.20       11.29      1.97 o 
  -3  -4   8        2.40        5.37      0.72 o 
  -2  -4   8       93.47       95.65      2.11 o 
  -1  -4   8        7.48        7.97      1.02 o 
   0  -4   8       34.74       32.66      1.31 o 
   1  -4   8       72.96       77.89      2.48 o 
   2  -4   8       29.33       28.63      2.23 o 
   3  -4   8       30.16       28.27      3.08 o 
   4  -4   8       47.06       51.83      2.38 o 
   5  -4   8        4.51        4.31      1.52 o 
  -6  -3   8        6.25        7.02      1.57 o 
  -5  -3   8       29.52       30.56      3.40 o 
  -4  -3   8       17.47       16.14      2.42 o 
  -3  -3   8      134.40      128.86      2.28 o 
  -2  -3   8       13.89       13.99      0.98 o 
  -1  -3   8        1.56        0.44      0.44 o 
   0  -3   8        4.72        4.15      0.63 o 
   1  -3   8        7.98        8.72      1.08 o 
   2  -3   8       69.64       65.93      2.05 o 
   3  -3   8       28.76       31.44      1.82 o 
   4  -3   8       42.48       40.48      2.98 o 
   5  -3   8        5.91        6.78      1.65 o 
  -6  -2   8        0.51       -0.73      0.93 o 
  -5  -2   8       15.63       13.57      1.79 o 
  -4  -2   8        2.93        1.08      1.17 o 
  -3  -2   8        4.03        3.75      0.98 o 
  -2  -2   8       25.50       28.12      1.15 o 
  -1  -2   8       62.82       71.06      3.54 o 
   0  -2   8      130.82      125.25      2.86 o 
   1  -2   8       11.13        9.59      1.62 o 
   2  -2   8       87.09       88.73      2.25 o 
   3  -2   8      229.92      217.24      5.11 o 
   4  -2   8       15.85       19.08      2.04 o 
   5  -2   8        4.44        7.06      1.61 o 
  -6  -1   8        4.50        3.97      1.25 o 
  -5  -1   8       41.12       39.82      3.72 o 
  -4  -1   8       20.23       21.27      1.94 o 
  -3  -1   8        3.01        1.31      1.21 o 
  -2  -1   8        2.36        3.38      1.26 o 
  -1  -1   8      326.03      328.70      5.39 o 
   0  -1   8       34.02       32.35      3.05 o 
   1  -1   8      293.65      316.11      8.25 o 
   2  -1   8      176.08      187.59      6.54 o 
   3  -1   8      157.74      144.46     11.56 o 
   4  -1   8       28.05       32.23      4.34 o 
   5  -1   8        1.26        0.12      1.23 o 
  -6   0   8       11.70       10.33      2.83 o 
  -5   0   8       71.82       65.37      7.80 o 
  -4   0   8       16.00       17.71      2.74 o 
  -3   0   8       65.45       53.86      5.60 o 
  -2   0   8       20.64       20.55      2.06 o 
  -1   0   8        3.30        4.39      1.35 o 
   0   0   8       14.85       14.88      2.15 o 
   1   0   8      109.59      114.45      4.84 o 
   2   0   8       13.48       11.65      2.15 o 
   3   0   8      656.37      631.66      8.95 o 
   4   0   8        5.80        9.35      1.53 o 
   5   0   8        0.42        1.80      1.80 o 
  -6   1   8        4.50        2.99      1.16 o 
  -5   1   8       41.10       40.55      2.83 o 
  -4   1   8       20.21       30.34      6.26 o 
  -3   1   8        3.01        2.35      1.26 o 
  -2   1   8        2.37        2.44      0.73 o 
  -1   1   8      326.06      334.85      8.25 o 
   0   1   8       33.97       42.31      3.58 o 
   1   1   8      293.44      299.08      8.07 o 
   2   1   8      175.97      184.09      6.54 o 
   3   1   8      157.79      155.45      3.91 o 
   4   1   8       28.05       26.48      7.26 o 
   5   1   8        1.26        2.24      1.97 o 
  -6   2   8        0.51        0.69      1.39 o 
  -5   2   8       15.66       12.87      1.46 o 
  -4   2   8        2.92        1.26      0.93 o 
  -3   2   8        4.03        4.79      0.98 o 
  -2   2   8       25.49       27.70      2.87 o 
  -1   2   8       62.81       68.30      3.67 o 
   0   2   8      130.86      128.71      4.93 o 
   1   2   8       11.13       11.20      1.97 o 
   2   2   8       87.11       84.78      4.66 o 
   3   2   8      229.82      224.52      4.52 o 
   4   2   8       15.84       16.05      3.05 o 
   5   2   8        4.43        6.00      2.60 o 
  -6   3   8        6.25        8.83      1.61 o 
  -5   3   8       29.50       29.27      2.15 o 
  -4   3   8       17.47       18.70      1.58 o 
  -3   3   8      134.42      119.38      5.02 o 
  -2   3   8       13.93       14.79      2.06 o 
  -1   3   8        1.54        1.53      0.99 o 
   0   3   8        4.72        4.30      1.35 o 
   1   3   8        8.00        8.07      1.71 o 
   2   3   8       69.63       64.80      4.03 o 
   3   3   8       28.76       30.72      2.87 o 
   4   3   8       42.48       34.15      4.03 o 
   5   3   8        5.90        8.43      2.69 o 
  -6   4   8        2.21        3.09      0.98 o 
  -5   4   8        5.39        6.86      1.14 o 
  -4   4   8       16.23       15.22      1.81 o 
  -3   4   8        2.42        3.05      1.35 o 
  -2   4   8       93.47       84.33      4.03 o 
  -1   4   8        7.47        7.80      1.62 o 
   0   4   8       34.72       31.01      2.96 o 
   1   4   8       72.96       64.35      3.85 o 
   2   4   8       29.36       25.63      3.14 o 
   3   4   8       30.20       30.47      3.67 o 
   4   4   8       47.06       38.36      4.39 o 
   5   4   8        4.51        8.16      2.60 o 
  -6   5   8       15.10       11.90      2.11 o 
  -5   5   8       23.44       24.79      2.39 o 
  -4   5   8        0.86        0.01      0.78 o 
  -3   5   8      177.63      177.37      5.91 o 
  -2   5   8       84.90       79.95      3.85 o 
  -1   5   8       48.82       43.46      2.87 o 
   0   5   8        1.01        1.53      1.08 o 
   1   5   8       26.92       33.16      3.23 o 
   2   5   8        2.60        1.53      1.35 o 
   3   5   8        8.96        8.79      2.33 o 
   4   5   8       74.63       85.50      5.64 o 
   5   5   8        1.89        0.36      2.06 o 
  -6   6   8        4.50        2.51      1.36 o 
  -5   6   8       13.47       14.16      3.19 o 
  -4   6   8       31.34       29.68      2.48 o 
  -3   6   8       37.85       39.79      3.32 o 
  -2   6   8       61.43       65.96      3.58 o 
  -1   6   8        3.66        3.94      1.35 o 
   0   6   8        6.61        6.36      1.62 o 
   1   6   8       82.52       80.04      4.30 o 
   2   6   8       32.53       28.41      3.40 o 
   3   6   8       39.19       33.25      3.85 o 
   4   6   8       17.44       19.18      3.40 o 
   5   6   8       10.83        9.77      2.96 o 
  -6   7   8        2.31        0.99      2.15 o 
  -5   7   8        3.92        4.84      2.51 o 
  -4   7   8       35.04       38.25      3.14 o 
  -3   7   8       31.48       38.72      3.23 o 
  -2   7   8        1.60        2.96      1.17 o 
  -1   7   8       15.65       16.93      2.24 o 
   0   7   8       27.62       33.88      3.14 o 
   1   7   8       36.07       40.33      3.76 o 
   2   7   8        4.91        3.49      1.62 o 
   3   7   8       19.67       22.05      3.23 o 
   4   7   8        8.12       10.21      2.78 o 
   5   7   8        4.28        1.44      2.33 o 
  -5   8   8       17.34       19.27      3.67 o 
  -4   8   8       19.39       24.91      3.76 o 
  -3   8   8       13.36       17.29      2.24 o 
  -2   8   8       18.44       19.72      2.24 o 
  -1   8   8       29.75       32.98      2.96 o 
   0   8   8        8.88       10.75      2.06 o 
   1   8   8       19.69       20.88      2.78 o 
   2   8   8        4.85        4.39      1.80 o 
   3   8   8        7.23        8.43      2.33 o 
   4   8   8       15.14       15.33      3.32 o 
  -5   9   8        4.46        0.99      2.15 o 
  -4   9   8        2.05        4.93      2.15 o 
  -2   9   8       39.73       37.64      2.60 o 
  -1   9   8        8.44        9.95      1.80 o 
   0   9   8        8.65        9.59      1.88 o 
   1   9   8        7.13        4.48      1.80 o 
   2   9   8        6.50        7.71      2.24 o 
   3   9   8       13.36       24.37      3.67 o 
   4   9   8        0.56        0.09      1.71 o 
  -4  10   8       13.14       14.79      3.32 o 
  -1  10   8        6.51        2.78      1.26 o 
   0  10   8        9.18        7.89      1.80 o 
   1  10   8        3.39        2.06      1.35 o 
   2  10   8       16.26       18.73      2.96 o 
   3  10   8       35.05       39.88      4.66 o 
   0  11   8       29.71       29.58      3.05 o 
   1  11   8       23.77       22.14      2.87 o 
   2  11   8       37.48       42.49      4.39 o 
   3  11   8        2.09        1.26      1.97 o 
   1  12   8        9.36        8.79      2.24 o 
   2  12   8        9.39        9.41      2.42 o 
  -2 -12   9        1.90        2.45      0.96 o 
  -1 -12   9        8.50        9.80      1.12 o 
   0 -12   9       32.42       33.06      2.26 o 
   1 -12   9       10.20       10.36      2.30 o 
  -3 -11   9        3.75        4.18      1.04 o 
  -2 -11   9        8.22        7.33      1.18 o 
  -1 -11   9       28.70       31.21      1.96 o 
   0 -11   9        4.01        3.87      1.00 o 
   1 -11   9       12.19       12.99      1.48 o 
   2 -11   9       15.40       19.66      1.83 o 
  -4 -10   9        3.06        4.24      1.09 o 
  -3 -10   9        6.19        7.48      1.32 o 
  -2 -10   9        3.57        4.39      0.95 o 
  -1 -10   9       12.82       15.08      1.39 o 
   0 -10   9        0.60        0.27      1.09 o 
   1 -10   9       12.47       12.20      1.42 o 
   2 -10   9        6.63        5.32      1.13 o 
   3 -10   9       48.48       52.77      2.85 o 
  -4  -9   9       11.46       11.18      1.40 o 
  -3  -9   9        6.32        6.41      1.07 o 
  -2  -9   9       26.05       28.97      1.86 o 
  -1  -9   9        2.42        3.88      0.82 o 
   0  -9   9        9.41       11.22      1.09 o 
   1  -9   9        3.88        2.98      0.90 o 
   2  -9   9        1.45        0.75      0.82 o 
   3  -9   9       15.61       14.22      1.60 o 
  -5  -8   9       10.33       13.17      2.78 o 
  -4  -8   9       17.05       14.75      2.00 o 
  -3  -8   9        8.13        8.26      1.09 o 
  -2  -8   9       38.06       38.71      1.91 o 
  -1  -8   9       30.71       29.68      1.70 o 
   0  -8   9       44.39       45.91      4.80 o 
   1  -8   9        0.66        0.66      0.66 o 
   2  -8   9        5.81        5.93      1.05 o 
   3  -8   9        4.87        5.85      1.10 o 
   4  -8   9        4.81        7.59      2.09 o 
  -5  -7   9        2.12        2.06      1.44 o 
  -4  -7   9        4.26        3.38      1.21 o 
  -3  -7   9       15.22       14.73      1.28 o 
  -2  -7   9        1.96        1.38      0.69 o 
  -1  -7   9       23.71       20.70      1.88 o 
   0  -7   9       34.91       33.14      1.61 o 
   1  -7   9       46.63       43.97      2.59 o 
   2  -7   9        5.73        3.52      0.92 o 
   3  -7   9        0.72        0.21      0.73 o 
   4  -7   9        0.37       -0.14      0.73 o 
  -5  -6   9        4.37        2.69      1.53 o 
  -4  -6   9        4.09        2.41      1.14 o 
  -3  -6   9       85.35       87.46      2.36 o 
  -2  -6   9      314.18      335.15      9.65 o 
  -1  -6   9       31.36       30.01      1.72 o 
   0  -6   9       18.10       11.67      1.05 o 
   1  -6   9       35.07       36.36      2.60 o 
   2  -6   9       30.90       34.71      2.71 o 
   3  -6   9       32.49       33.91      2.10 o 
   4  -6   9        0.29        0.73      0.80 o 
  -6  -5   9       11.78       12.37      2.69 o 
  -5  -5   9        0.08        0.36      1.17 o 
  -4  -5   9       60.57       61.61      7.08 o 
  -3  -5   9       57.29       54.92      2.16 o 
  -2  -5   9        3.65        4.91      0.82 o 
  -1  -5   9       26.66       27.40      1.48 o 
   0  -5   9       79.30       84.36      3.00 o 
   1  -5   9       82.28       80.93      2.78 o 
   2  -5   9       18.53       15.17      1.38 o 
   3  -5   9       47.65       45.77      4.21 o 
   4  -5   9        7.80        8.38      1.39 o 
   5  -5   9       10.87        9.10      1.84 o 
  -6  -4   9        8.80       11.11      2.42 o 
  -5  -4   9       29.01       28.68      3.32 o 
  -4  -4   9       20.95       20.99      2.47 o 
  -3  -4   9      231.01      233.76      3.49 o 
  -2  -4   9       85.37       92.14      2.19 o 
  -1  -4   9       78.83       80.81      3.70 o 
   0  -4   9        3.41        3.34      0.66 o 
   1  -4   9       21.56       24.35      1.79 o 
   2  -4   9        0.35        0.70      0.60 o 
   3  -4   9       13.36       11.03      1.22 o 
   4  -4   9        8.89        7.61      2.60 o 
   5  -4   9        7.28        6.13      1.68 o 
  -6  -3   9        0.70        2.96      1.62 o 
  -5  -3   9        1.11        0.99      1.26 o 
  -4  -3   9       15.84       11.06      1.66 o 
  -3  -3   9        0.52        0.27      0.87 o 
  -2  -3   9        7.30        8.87      0.97 o 
  -1  -3   9        9.65       11.14      0.97 o 
   0  -3   9       16.48       16.38      1.44 o 
   1  -3   9       25.40       26.15      1.88 o 
   2  -3   9       15.16       18.22      1.41 o 
   3  -3   9        9.25       11.81      1.68 o 
   4  -3   9        4.11        5.80      1.48 o 
   5  -3   9       13.36       11.01      2.78 o 
  -6  -2   9        5.78        5.11      1.80 o 
  -5  -2   9       17.70       17.92      2.78 o 
  -4  -2   9        2.37        2.56      2.29 o 
  -3  -2   9       27.35       25.85      2.04 o 
  -2  -2   9       36.08       35.66      1.37 o 
  -1  -2   9       66.09       69.77      1.81 o 
   0  -2   9       17.28       17.47      1.48 o 
   1  -2   9       12.14       13.14      3.36 o 
   2  -2   9       14.31       11.56      2.24 o 
   3  -2   9       23.35       22.73      2.19 o 
   4  -2   9       13.09        9.06      1.60 o 
   5  -2   9        4.72        4.42      1.75 o 
  -6  -1   9        1.03        0.85      0.99 o 
  -5  -1   9       10.23        9.82      1.64 o 
  -4  -1   9       87.02       77.41      3.16 o 
  -3  -1   9        4.24        2.18      0.88 o 
  -2  -1   9        2.65        1.71      0.75 o 
  -1  -1   9      377.37      387.78      6.95 o 
   0  -1   9       45.48       53.87      3.58 o 
   1  -1   9      156.55      159.00      6.09 o 
   2  -1   9      244.85      251.04      7.98 o 
   3  -1   9        7.30        6.88      1.33 o 
   4  -1   9       24.79       22.65      2.24 o 
   5  -1   9        8.10        8.88      2.60 o 
  -6   0   9        4.74        4.92      1.71 o 
  -5   0   9       25.56       15.85      1.93 o 
  -4   0   9       18.35       14.64      1.67 o 
  -3   0   9        2.93        2.10      0.84 o 
  -2   0   9        4.52        6.28      1.05 o 
  -1   0   9       38.28       38.36      3.49 o 
   0   0   9       33.30       35.41      3.40 o 
   1   0   9       78.97       91.95      4.66 o 
   2   0   9      143.42      139.37      6.09 o 
   3   0   9       61.12       48.51      8.61 o 
   4   0   9        4.40        4.18      2.65 o 
   5   0   9        2.98       -1.08      1.88 o 
  -6   1   9        1.03        1.54      1.08 o 
  -5   1   9       10.26       10.74      1.36 o 
  -4   1   9       87.11       75.50      3.13 o 
  -3   1   9        4.24        3.37      0.91 o 
  -2   1   9        2.65        1.88      1.17 o 
  -1   1   9      377.30      385.30      9.50 o 
   0   1   9       45.48       52.16      3.58 o 
   1   1   9      156.65      162.41      6.18 o 
   2   1   9      244.96      235.99      7.98 o 
   3   1   9        7.30        9.18      1.39 o 
   4   1   9       24.78       25.99      3.76 o 
   5   1   9        8.09        5.56      2.42 o 
  -6   2   9        5.79        3.76      1.09 o 
  -5   2   9       17.72       17.30      2.18 o 
  -4   2   9        2.37        5.24      1.14 o 
  -3   2   9       27.38       27.61      2.16 o 
  -2   2   9       36.09       36.83      3.40 o 
  -1   2   9       66.04       71.79      3.94 o 
   0   2   9       17.26       14.25      2.24 o 
   1   2   9       12.13        4.39      1.53 o 
   2   2   9       14.32       11.11      2.33 o 
   3   2   9       23.32       25.17      1.94 o 
   4   2   9       13.10        5.73      2.33 o 
   5   2   9        4.72        4.57      2.51 o 
  -6   3   9        0.71        3.65      1.25 o 
  -5   3   9        1.11        2.25      0.84 o 
  -4   3   9       15.85       13.13      3.80 o 
  -3   3   9        0.52        0.90      1.08 o 
  -2   3   9        7.26        7.89      1.71 o 
  -1   3   9        9.65        9.15      1.88 o 
   0   3   9       16.47       17.56      2.42 o 
   1   3   9       25.40       24.55      2.96 o 
   2   3   9       15.16       17.56      2.78 o 
   3   3   9        9.25       12.55      2.69 o 
   4   3   9        4.11        4.21      2.24 o 
   5   3   9       13.36       11.92      3.14 o 
  -6   4   9        8.78        9.32      1.41 o 
  -5   4   9       28.99       28.52      3.28 o 
  -4   4   9       20.93       24.29      3.05 o 
  -3   4   9      230.93      231.77      7.26 o 
  -2   4   9       85.40       99.84      4.66 o 
  -1   4   9       78.81       80.93      4.12 o 
   0   4   9        3.40        3.49      1.44 o 
   1   4   9       21.56       24.64      3.14 o 
   2   4   9        0.35        0.27      1.26 o 
   3   4   9       13.34       14.34      2.69 o 
   4   4   9        8.88        7.71      2.60 o 
   5   4   9        7.28        7.35      2.78 o 
  -6   5   9       11.78       17.52      3.23 o 
  -5   5   9        0.08        1.04      1.10 o 
  -4   5   9       60.56       66.14      4.12 o 
  -3   5   9       57.33       55.66      3.76 o 
  -2   5   9        3.66        2.33      1.26 o 
  -1   5   9       26.70       29.67      3.05 o 
   0   5   9       79.34       83.17      4.30 o 
   1   5   9       82.20       74.30      4.30 o 
   2   5   9       18.51       12.28      2.42 o 
   3   5   9       47.65       50.19      4.84 o 
   4   5   9        7.80        9.77      2.87 o 
   5   5   9       10.87       10.03      3.05 o 
  -5   6   9        4.37        4.35      1.33 o 
  -4   6   9        4.09        6.27      1.71 o 
  -3   6   9       85.37       90.61      4.48 o 
  -2   6   9      314.14      336.18      8.52 o 
  -1   6   9       31.37       30.38      3.14 o 
   0   6   9       18.05       13.89      2.24 o 
   1   6   9       35.06       32.80      3.49 o 
   2   6   9       30.89       28.50      3.49 o 
   3   6   9       32.50       28.32      3.94 o 
   4   6   9        0.29        0.90      1.80 o 
  -5   7   9        2.12        4.12      2.33 o 
  -4   7   9        4.24        4.57      1.53 o 
  -3   7   9       15.20       13.17      2.06 o 
  -2   7   9        1.96        2.87      1.35 o 
  -1   7   9       23.74       25.36      2.87 o 
   0   7   9       34.98       40.15      3.67 o 
   1   7   9       46.67       42.58      4.03 o 
   2   7   9        5.73        2.78      1.71 o 
   3   7   9        0.72       -1.26      1.26 o 
   4   7   9        0.37        0.36      1.80 o 
  -5   8   9       10.32        8.16      2.69 o 
  -3   8   9        8.14        9.33      1.88 o 
  -2   8   9       38.04       41.23      3.40 o 
  -1   8   9       30.71       35.23      3.32 o 
   0   8   9       44.40       47.23      4.03 o 
   1   8   9        0.66        0.00      1.26 o 
   2   8   9        5.82        8.52      2.33 o 
   3   8   9        4.86        4.12      2.06 o 
   4   8   9        4.81        6.00      2.33 o 
  -2   9   9       26.03       31.82      2.96 o 
  -1   9   9        2.43        2.24      1.35 o 
   0   9   9        9.42        8.61      1.97 o 
   1   9   9        3.88        1.08      1.35 o 
   2   9   9        1.45        4.39      1.97 o 
   3   9   9       15.60       12.10      2.96 o 
  -1  10   9       12.83       16.41      2.33 o 
   0  10   9        0.60        0.54      1.26 o 
   1  10   9       12.47       10.48      2.33 o 
   2  10   9        6.62        8.88      2.51 o 
   3  10   9       48.49       47.95      5.02 o 
   0  11   9        4.02        4.57      1.71 o 
   2  11   9       15.43       22.95      3.58 o 
  -1 -12  10        7.86        8.23      1.81 o 
   0 -12  10       21.62       26.21      2.78 o 
  -3 -11  10        1.20       -0.36      1.62 o 
  -2 -11  10        3.30        3.92      0.96 o 
  -1 -11  10        4.58        6.20      1.06 o 
   0 -11  10       11.84       14.84      2.06 o 
   1 -11  10        7.79        6.70      1.27 o 
  -3 -10  10        2.57        2.94      0.94 o 
  -2 -10  10        1.65        2.77      1.20 o 
  -1 -10  10       14.03       12.84      1.34 o 
   0 -10  10        6.34       12.09      2.15 o 
   1 -10  10       10.97        9.97      1.36 o 
   2 -10  10        0.65        0.93      0.92 o 
  -4  -9  10       10.20       10.84      1.80 o 
  -3  -9  10       18.46       18.21      1.59 o 
  -2  -9  10       31.60       34.58      2.03 o 
  -1  -9  10        5.93        8.22      1.67 o 
   0  -9  10        1.23        2.31      0.96 o 
   1  -9  10        1.63        1.43      1.12 o 
   2  -9  10        1.29        1.58      0.87 o 
   3  -9  10        1.33        0.83      0.88 o 
  -4  -8  10        3.84        5.00      1.38 o 
  -3  -8  10        4.93        5.47      0.98 o 
  -2  -8  10        6.31        5.96      0.97 o 
  -1  -8  10        2.95        4.75      0.87 o 
   0  -8  10        1.38        2.38      0.74 o 
   1  -8  10        3.89        2.60      0.91 o 
   2  -8  10       11.19       10.40      1.31 o 
   3  -8  10        1.69        1.88      0.90 o 
  -5  -7  10        0.80        0.93      1.39 o 
  -4  -7  10        9.29        9.87      3.01 o 
  -3  -7  10       19.22       19.92      1.50 o 
  -2  -7  10       16.87       20.78      1.56 o 
  -1  -7  10       75.52       70.27      2.19 o 
   0  -7  10       75.42       71.33      2.15 o 
   1  -7  10       13.89       11.23      1.53 o 
   2  -7  10       38.41       36.39      2.20 o 
   3  -7  10        3.10        3.58      1.01 o 
   4  -7  10       15.22       12.90      2.05 o 
  -5  -6  10        6.35        4.66      1.46 o 
  -4  -6  10       28.78       26.29      2.69 o 
  -3  -6  10       11.80       10.44      1.13 o 
  -2  -6  10      171.28      180.34      3.38 o 
  -1  -6  10       50.97       53.09      1.94 o 
   0  -6  10       65.26       53.65      2.93 o 
   1  -6  10       53.91       49.02      2.47 o 
   2  -6  10       24.62       22.94      3.28 o 
   3  -6  10        3.14        2.92      0.91 o 
   4  -6  10        0.14       -0.72      0.97 o 
  -5  -5  10       14.03       10.12      1.79 o 
  -4  -5  10       82.58       77.49      3.52 o 
  -3  -5  10       24.10       23.46      1.45 o 
  -2  -5  10       30.46       26.54      1.56 o 
  -1  -5  10       99.48      100.32      3.41 o 
   0  -5  10        8.60        9.12      1.11 o 
   1  -5  10       12.95       10.01      1.33 o 
   2  -5  10      100.32      101.83      3.57 o 
   3  -5  10        5.23        6.20      1.08 o 
   4  -5  10        3.65        3.29      1.35 o 
  -5  -4  10        2.35        3.96      1.33 o 
  -4  -4  10        0.92        0.38      0.91 o 
  -3  -4  10       53.99       53.07      2.01 o 
  -2  -4  10      135.19      142.23      2.82 o 
  -1  -4  10       30.12       30.57      1.53 o 
   0  -4  10       18.99       19.76      1.66 o 
   1  -4  10        1.26        2.02      0.80 o 
   2  -4  10        5.37        4.76      1.31 o 
   3  -4  10        6.79        6.76      1.11 o 
   4  -4  10        1.80        0.04      1.03 o 
  -6  -3  10        1.52        1.45      1.14 o 
  -5  -3  10        2.67        1.60      1.84 o 
  -4  -3  10        9.79        8.53      1.52 o 
  -3  -3  10        2.75        1.17      0.95 o 
  -2  -3  10        4.47        4.09      0.76 o 
  -1  -3  10        7.67        9.10      0.92 o 
   0  -3  10       33.84       34.01      1.92 o 
   1  -3  10       20.27       26.67      2.00 o 
   2  -3  10        3.57        4.39      1.62 o 
   3  -3  10        3.28        4.04      1.80 o 
   4  -3  10        0.96        0.92      1.08 o 
  -6  -2  10       11.10       12.92      1.96 o 
  -5  -2  10        6.00        6.16      1.43 o 
  -4  -2  10       16.32       19.66      2.09 o 
  -3  -2  10       15.37       15.41      2.20 o 
  -2  -2  10       40.67       38.50      3.01 o 
  -1  -2  10       33.86       32.10      3.49 o 
   0  -2  10       59.86       54.94      3.94 o 
   1  -2  10       48.72       46.25      4.21 o 
   2  -2  10       30.38       28.77      3.58 o 
   3  -2  10      106.07       94.58      3.73 o 
   4  -2  10        7.21       10.38      2.06 o 
   5  -2  10        1.51        0.00      1.97 o 
  -6  -1  10        5.00        4.34      1.39 o 
  -5  -1  10        5.39        3.62      1.26 o 
  -4  -1  10       93.06       96.61      3.62 o 
  -3  -1  10       51.93       51.25      2.75 o 
  -2  -1  10       92.32       86.14      3.13 o 
  -1  -1  10      257.30      274.44      8.52 o 
   0  -1  10      131.02      123.77      5.64 o 
   1  -1  10       36.43       37.64      3.76 o 
   2  -1  10       21.79       19.63      3.14 o 
   3  -1  10       15.33       12.10      1.72 o 
   4  -1  10       26.98       21.52      2.26 o 
   5  -1  10        3.21        2.15      2.15 o 
  -6   0  10        0.01       -0.90      1.39 o 
  -5   0  10       12.30       15.05      1.97 o 
  -4   0  10       14.79       10.61      1.97 o 
  -3   0  10       10.93       11.80      1.55 o 
  -2   0  10        0.55       -0.09      0.66 o 
  -1   0  10        0.95        2.51      1.44 o 
   0   0  10      894.13      895.90     16.85 o 
   1   0  10      440.38      465.88     11.47 o 
   2   0  10       13.79       14.43      2.51 o 
   3   0  10       37.09       37.65      4.39 o 
   4   0  10       13.56       11.02      2.78 o 
   5   0  10        2.69        1.88      2.06 o 
  -6   1  10        5.01        5.25      1.48 o 
  -5   1  10        5.38        5.90      1.44 o 
  -4   1  10       93.11       90.86      5.38 o 
  -3   1  10       51.97       51.60      3.80 o 
  -2   1  10       92.33       90.97      4.84 o 
  -1   1  10      257.26      266.46      8.25 o 
   0   1  10      130.99      128.80      5.73 o 
   1   1  10       36.43       38.18      4.03 o 
   2   1  10       21.81       16.85      2.96 o 
   3   1  10       15.33       15.92      2.29 o 
   4   1  10       26.97       22.32      3.58 o 
   5   1  10        3.21        0.00      2.24 o 
  -6   2  10       11.10       11.85      1.84 o 
  -5   2  10        6.00        6.45      1.33 o 
  -4   2  10       16.32       14.67      1.81 o 
  -3   2  10       15.37        8.97      2.06 o 
  -2   2  10       40.69       37.82      3.67 o 
  -1   2  10       33.89       34.87      3.58 o 
   0   2  10       59.87       57.90      4.03 o 
   1   2  10       48.74       54.85      4.75 o 
   2   2  10       30.39       27.25      3.32 o 
   3   2  10      106.06      104.59      5.91 o 
   4   2  10        7.22        5.11      2.24 o 
   5   2  10        1.51        2.78      2.51 o 
  -6   3  10        1.52        1.37      0.97 o 
  -5   3  10        2.67        2.97      1.11 o 
  -4   3  10        9.79       10.66      2.33 o 
  -3   3  10        2.73        2.42      1.44 o 
  -2   3  10        4.45        8.88      2.06 o 
  -1   3  10        7.67       10.57      2.15 o 
   0   3  10       33.85       40.69      3.94 o 
   1   3  10       20.26       17.83      2.78 o 
   2   3  10        3.57        4.39      1.80 o 
   3   3  10        3.28        6.63      2.24 o 
   4   3  10        0.96        3.49      2.15 o 
  -6   4  10        5.38        5.46      1.60 o 
  -5   4  10        2.35        4.93      1.80 o 
  -4   4  10        0.93        1.35      1.44 o 
  -3   4  10       53.96       57.90      4.03 o 
  -2   4  10      135.26      141.43      5.82 o 
  -1   4  10       30.10       26.98      3.14 o 
   0   4  10       18.97       18.73      2.69 o 
   1   4  10        1.26        2.33      1.35 o 
   2   4  10        5.36        6.36      1.97 o 
   3   4  10        6.80       10.03      2.60 o 
   4   4  10        1.80       -1.26      1.71 o 
  -5   5  10       14.04       13.80      2.51 o 
  -4   5  10       82.64       82.64      4.75 o 
  -3   5  10       24.09       21.87      2.87 o 
  -2   5  10       30.47       30.92      3.32 o 
  -1   5  10       99.50       89.72      4.75 o 
   0   5  10        8.60        8.97      2.15 o 
   1   5  10       12.93       11.38      2.33 o 
   2   5  10      100.32      107.01      5.73 o 
   3   5  10        5.23        6.00      2.24 o 
   4   5  10        3.66        3.14      2.15 o 
  -5   6  10        6.35        9.59      2.24 o 
  -4   6  10       28.79       26.71      3.23 o 
  -3   6  10       11.79       11.20      2.15 o 
  -2   6  10      171.29      173.43      6.36 o 
  -1   6  10       51.01       51.71      4.30 o 
   0   6  10       65.30       57.63      3.94 o 
   1   6  10       53.93       47.95      4.39 o 
   2   6  10       24.62       21.96      3.32 o 
   3   6  10        3.14        1.35      1.88 o 
   4   6  10        0.14        0.45      1.88 o 
  -4   7  10        9.27       10.93      2.15 o 
  -3   7  10       19.24       21.87      2.87 o 
  -2   7  10       16.88       14.88      2.42 o 
  -1   7  10       75.53       73.67      4.30 o 
   0   7  10       75.44       72.15      4.48 o 
   1   7  10       13.89       13.17      2.60 o 
   2   7  10       38.40       39.70      4.21 o 
   3   7  10        3.10        0.54      1.80 o 
  -3   8  10        4.94        6.00      1.62 o 
  -2   8  10        6.29        7.35      1.80 o 
  -1   8  10        2.95        3.32      1.44 o 
   0   8  10        1.39       -0.36      1.08 o 
   1   8  10        3.90        4.84      1.80 o 
   2   8  10       11.21       12.10      2.87 o 
   3   8  10        1.70        0.63      1.80 o 
  -2   9  10       31.60       31.37      3.23 o 
  -1   9  10        5.92        6.90      1.80 o 
   0   9  10        1.23        0.00      1.17 o 
   1   9  10        1.62        1.97      1.53 o 
   2   9  10        1.30        1.35      1.71 o 
   3   9  10        1.33        1.62      1.88 o 
  -1  10  10       14.05       17.11      2.69 o 
   0  10  10        6.35        8.25      2.15 o 
   1  10  10       10.98        7.80      2.24 o 
   2  10  10        0.66        1.53      1.80 o 
   1  11  10        7.80        5.64      1.97 o 
  -1 -11  11        3.79        4.48      2.06 o 
   0 -11  11        7.77        6.80      2.24 o 
  -2 -10  11        0.46        0.43      0.71 o 
  -1 -10  11       23.71       21.94      1.71 o 
   0 -10  11       10.14       13.65      1.85 o 
   1 -10  11        2.78        2.72      1.03 o 
  -3  -9  11        3.49        2.62      0.86 o 
  -2  -9  11       10.76       12.24      1.37 o 
  -1  -9  11        3.29        5.04      0.94 o 
   0  -9  11        5.25        5.04      2.38 o 
   1  -9  11        5.45        4.19      1.08 o 
   2  -9  11        1.80        3.55      1.05 o 
  -4  -8  11        3.46        4.54      1.39 o 
  -3  -8  11        7.95        9.06      1.15 o 
  -2  -8  11       16.22       17.72      1.50 o 
  -1  -8  11        4.32        5.99      1.01 o 
   0  -8  11        1.92        2.49      0.77 o 
   1  -8  11        2.61        3.29      0.91 o 
   2  -8  11        1.51        1.82      0.87 o 
  -4  -7  11       36.64       37.41      3.05 o 
  -3  -7  11       53.94       65.49      2.78 o 
  -2  -7  11       27.14       25.72      1.78 o 
  -1  -7  11       28.42       31.06      1.80 o 
   0  -7  11        0.26        0.44      0.61 o 
   1  -7  11        2.38        2.92      1.01 o 
   2  -7  11       18.25       17.87      1.66 o 
   3  -7  11        8.76        9.78      1.65 o 
  -5  -6  11        4.31        5.72      2.20 o 
  -4  -6  11        9.28       10.51      1.77 o 
  -3  -6  11       33.27       34.92      1.91 o 
  -2  -6  11       33.19       31.06      1.87 o 
  -1  -6  11       38.93       44.68      3.10 o 
   0  -6  11       35.70       30.66      2.29 o 
   1  -6  11       16.74       15.06      1.71 o 
   2  -6  11        5.80        4.73      1.03 o 
   3  -6  11       10.90       11.46      1.95 o 
  -5  -5  11        5.81        6.20      1.66 o 
  -4  -5  11       25.89       26.69      3.54 o 
  -3  -5  11       86.16       90.09      2.78 o 
  -2  -5  11       80.51       82.08      3.52 o 
  -1  -5  11      101.93      105.18      3.68 o 
   0  -5  11       10.87        6.79      1.18 o 
   1  -5  11        6.13        3.44      1.14 o 
   2  -5  11        9.52        8.97      1.17 o 
   3  -5  11        3.69        2.87      0.95 o 
   4  -5  11        5.80        4.16      1.49 o 
  -5  -4  11        1.90        1.86      1.18 o 
  -4  -4  11       15.51       19.64      4.39 o 
  -3  -4  11      128.17      134.79      2.86 o 
  -2  -4  11       71.72       72.03      3.36 o 
  -1  -4  11        2.39        1.68      0.69 o 
   0  -4  11       12.36       14.85      1.75 o 
   1  -4  11       33.52       30.97      2.87 o 
   2  -4  11       10.14        9.66      2.07 o 
   3  -4  11        3.77        1.29      1.35 o 
   4  -4  11        0.55        1.55      1.23 o 
  -5  -3  11        1.02        1.09      1.10 o 
  -4  -3  11        8.23        7.92      3.54 o 
  -3  -3  11        0.11        1.27      1.05 o 
  -2  -3  11       63.67       64.96      2.97 o 
  -1  -3  11        0.08       -0.15      0.52 o 
   0  -3  11       13.02       14.13      1.55 o 
   1  -3  11       11.93        9.06      2.33 o 
   2  -3  11        1.95        1.08      1.44 o 
   3  -3  11        2.15       -0.15      0.97 o 
   4  -3  11        4.52        5.37      1.55 o 
  -5  -2  11        4.61        8.85      1.71 o 
  -4  -2  11       22.64       19.62      4.88 o 
  -3  -2  11       76.82       74.11      3.30 o 
  -2  -2  11       20.99       18.85      4.07 o 
  -1  -2  11        2.48        5.82      1.88 o 
   0  -2  11       33.31       27.97      3.58 o 
   1  -2  11        6.22        7.89      2.15 o 
   2  -2  11        4.33        5.91      2.06 o 
   3  -2  11       12.74       12.54      1.93 o 
   4  -2  11        0.99       -0.38      1.01 o 
  -5  -1  11       10.71       12.50      4.43 o 
  -4  -1  11       15.25       14.90      1.88 o 
  -3  -1  11        6.60        6.25      1.31 o 
  -2  -1  11       27.22       29.83      2.37 o 
  -1  -1  11      108.43      100.83      5.47 o 
   0  -1  11      115.40      123.05      5.91 o 
   1  -1  11       41.56       33.52      3.76 o 
   2  -1  11       11.86       12.01      2.51 o 
   3  -1  11       52.81       58.73      3.27 o 
   4  -1  11       42.32       40.15      4.75 o 
  -5   0  11        1.55        1.41      1.06 o 
  -4   0  11       24.43       26.31      2.65 o 
  -3   0  11      213.09      204.03      5.18 o 
  -2   0  11      230.54      230.96      8.07 o 
  -1   0  11      170.91      178.53      7.08 o 
   0   0  11      287.60      295.68      9.33 o 
   1   0  11        1.07        2.96      1.62 o 
   2   0  11        0.15        0.18      1.26 o 
   3   0  11        2.92        1.91      1.88 o 
   4   0  11        2.39        7.62      2.60 o 
  -5   1  11       10.68       10.95      1.76 o 
  -4   1  11       15.27       14.31      1.97 o 
  -3   1  11        6.59        6.36      2.06 o 
  -2   1  11       27.23       31.64      3.76 o 
  -1   1  11      108.48      101.82      5.38 o 
   0   1  11      115.42      123.32      5.91 o 
   1   1  11       41.55       38.81      4.12 o 
   2   1  11       11.84       14.61      2.96 o 
   3   1  11       52.81       48.22      4.93 o 
   4   1  11       42.31       34.51      4.57 o 
  -5   2  11        4.62        8.61      1.59 o 
  -4   2  11       22.65       21.32      2.96 o 
  -3   2  11       76.90       65.52      4.66 o 
  -2   2  11       21.03       15.42      2.69 o 
  -1   2  11        2.48        1.71      1.44 o 
   0   2  11       33.34       29.40      3.49 o 
   1   2  11        6.22        5.20      1.80 o 
   2   2  11        4.34        6.90      2.33 o 
   3   2  11       12.75        9.95      2.69 o 
   4   2  11        0.99        0.18      1.88 o 
  -5   3  11        1.02        0.90      1.53 o 
  -4   3  11        8.24       13.35      2.60 o 
  -3   3  11        0.11        1.62      1.53 o 
  -2   3  11       63.66       65.52      4.48 o 
  -1   3  11        0.08        1.08      1.26 o 
   0   3  11       13.01        9.24      2.24 o 
   1   3  11       11.92        9.50      2.24 o 
   2   3  11        1.96        2.42      1.71 o 
   3   3  11        2.15        2.87      1.97 o 
   4   3  11        4.52        0.81      1.97 o 
  -5   4  11        1.90        2.06      1.80 o 
  -4   4  11       15.51       18.28      3.05 o 
  -3   4  11      128.15      132.83      6.18 o 
  -2   4  11       71.71       70.26      4.48 o 
  -1   4  11        2.38        1.97      1.44 o 
   0   4  11       12.34       10.30      2.33 o 
   1   4  11       33.51       28.59      3.67 o 
   2   4  11       10.13        5.64      2.15 o 
   3   4  11        3.77        5.11      2.24 o 
   4   4  11        0.55        2.33      2.24 o 
  -5   5  11        5.80        9.50      2.42 o 
  -4   5  11       25.85       25.72      3.40 o 
  -3   5  11       86.13       95.19      5.29 o 
  -2   5  11       80.51       83.09      4.84 o 
  -1   5  11      101.94      114.01      5.64 o 
   0   5  11       10.87       12.01      2.42 o 
   1   5  11        6.14        3.94      1.80 o 
   2   5  11        9.53       10.12      2.60 o 
   3   5  11        3.69        1.08      1.80 o 
   4   5  11        5.79        5.29      2.69 o 
  -5   6  11        4.31        6.99      2.06 o 
  -4   6  11        9.30        7.08      2.06 o 
  -3   6  11       33.28       30.38      3.58 o 
  -2   6  11       33.20       31.10      3.58 o 
  -1   6  11       38.92       37.55      3.94 o 
   0   6  11       35.70       35.50      3.94 o 
   1   6  11       16.79       15.60      2.78 o 
   2   6  11        5.80        3.05      1.88 o 
   3   6  11       10.90       15.51      3.23 o 
  -4   7  11       36.64       44.09      4.12 o 
  -3   7  11       53.95       56.82      4.12 o 
  -2   7  11       27.16       25.81      3.32 o 
  -1   7  11       28.39       34.06      3.76 o 
   0   7  11        0.26       -0.27      1.26 o 
   1   7  11        2.38        3.32      1.80 o 
   2   7  11       18.25       17.38      3.14 o 
   3   7  11        8.76       12.55      3.14 o 
  -3   8  11        7.93        9.95      2.15 o 
  -2   8  11       16.19       20.61      2.96 o 
  -1   8  11        4.33        3.85      1.80 o 
   0   8  11        1.92        0.99      1.35 o 
   1   8  11        2.61        3.05      1.80 o 
   2   8  11        1.51       -0.27      1.53 o 
   3   8  11        3.98        2.69      2.24 o 
  -2   9  11       10.76       12.73      2.24 o 
  -1   9  11        3.28        2.33      1.53 o 
   0   9  11        5.26        5.73      2.06 o 
   1   9  11        5.46        6.90      2.24 o 
   2   9  11        1.81        0.90      1.88 o 
  -1  10  11       23.73       26.89      3.49 o 
   0  10  11       10.15       10.03      2.42 o 
   1  10  11        2.78        4.12      1.97 o 
  -2  -9  12        4.52        7.16      1.12 o 
  -1  -9  12        0.52        0.74      1.03 o 
   0  -9  12        4.55        3.61      1.30 o 
   1  -9  12        1.19        1.59      0.96 o 
  -3  -8  12       10.37       14.24      3.35 o 
  -2  -8  12       17.81       17.71      1.52 o 
  -1  -8  12       26.48       28.34      2.09 o 
   0  -8  12        1.08        1.23      0.99 o 
   1  -8  12        4.70        5.48      1.15 o 
   2  -8  12        5.90        3.80      3.49 o 
  -4  -7  12        4.30        3.21      1.29 o 
  -3  -7  12        1.34        0.67      0.73 o 
  -2  -7  12       87.51       96.02      2.79 o 
  -1  -7  12        3.22        2.99      0.85 o 
   0  -7  12        3.27        2.74      1.08 o 
   1  -7  12        7.90        6.00      1.38 o 
   2  -7  12        0.77        1.09      0.83 o 
  -4  -6  12       36.41       39.74      3.17 o 
  -3  -6  12       13.90       19.03      2.93 o 
  -2  -6  12       40.41       42.41      2.02 o 
  -1  -6  12       26.84       26.38      1.71 o 
   0  -6  12        4.63        5.58      2.38 o 
   1  -6  12        2.43        1.53      1.75 o 
   2  -6  12        7.75        8.32      1.27 o 
   3  -6  12        8.11        7.13      1.74 o 
  -4  -5  12       10.10       10.03      3.32 o 
  -3  -5  12        3.08        1.81      0.86 o 
  -2  -5  12      144.14      155.29      5.69 o 
  -1  -5  12       33.22       38.16      2.05 o 
   0  -5  12        8.12        5.84      1.25 o 
   1  -5  12        4.34        6.56      1.29 o 
   2  -5  12        0.73        1.11      0.92 o 
   3  -5  12        1.78        2.06      1.43 o 
  -5  -4  12       22.62       19.48      2.78 o 
  -4  -4  12       17.10       20.51      2.51 o 
  -3  -4  12        1.00        0.22      1.03 o 
  -2  -4  12        0.63        1.67      0.75 o 
  -1  -4  12        7.45        7.51      1.04 o 
   0  -4  12        3.13        1.90      1.21 o 
   1  -4  12       14.18       15.79      2.38 o 
   2  -4  12       20.97       18.15      2.28 o 
   3  -4  12        9.53        8.26      1.78 o 
  -5  -3  12        1.06        2.28      1.21 o 
  -4  -3  12        0.60        1.07      2.29 o 
  -3  -3  12        3.09        1.39      1.12 o 
  -2  -3  12       16.68       19.28      6.99 o 
  -1  -3  12       31.76       35.85      4.21 o 
   0  -3  12       12.48       12.37      2.69 o 
   1  -3  12        6.24        5.91      2.15 o 
   2  -3  12        0.32        0.18      1.62 o 
   3  -3  12        0.88        1.39      1.10 o 
  -5  -2  12        1.15        1.50      1.20 o 
  -4  -2  12        6.10       11.25      1.80 o 
  -3  -2  12        0.74        2.28      1.12 o 
  -2  -2  12        6.60        7.67      1.49 o 
  -1  -2  12        4.21        5.73      2.15 o 
   0  -2  12        3.43        4.30      1.97 o 
   1  -2  12        4.79        4.75      1.97 o 
   2  -2  12        4.16        3.58      1.80 o 
   3  -2  12        7.96        6.63      1.58 o 
  -5  -1  12        2.91        1.87      1.19 o 
  -4  -1  12        6.31        8.17      1.55 o 
  -3  -1  12       39.28       49.17      3.32 o 
  -2  -1  12       30.58       29.76      3.76 o 
  -1  -1  12       26.85       23.48      3.49 o 
   0  -1  12       50.57       55.75      5.29 o 
   1  -1  12       24.83       18.55      3.14 o 
   2  -1  12        4.86        3.14      2.06 o 
   3  -1  12        0.54        1.05      1.01 o 
  -5   0  12        1.18        0.12      2.20 o 
  -4   0  12       11.34       10.93      2.02 o 
  -3   0  12       28.56       28.81      2.57 o 
  -2   0  12       14.04       12.55      2.69 o 
  -1   0  12       61.72       64.71      4.66 o 
   0   0  12        9.04       10.12      2.51 o 
   1   0  12        0.50       -1.26      1.26 o 
   2   0  12       33.78       40.33      4.75 o 
   3   0  12        6.82        4.53      1.42 o 
  -5   1  12        2.92        3.06      1.26 o 
  -4   1  12        6.30        6.15      1.47 o 
  -3   1  12       39.28       37.46      4.39 o 
  -2   1  12       30.60       24.91      3.49 o 
  -1   1  12       26.88       29.49      3.67 o 
   0   1  12       50.54       47.23      4.66 o 
   1   1  12       24.84       22.95      3.40 o 
   2   1  12        4.87        3.76      1.88 o 
   3   1  12        0.54        2.24      1.97 o 
  -5   2  12        1.16        0.14      0.92 o 
  -4   2  12        6.09        9.24      2.51 o 
  -3   2  12        0.74        1.97      1.62 o 
  -2   2  12        6.58        4.21      1.88 o 
  -1   2  12        4.20        4.21      1.80 o 
   0   2  12        3.43        5.47      1.88 o 
   1   2  12        4.78        9.33      2.42 o 
   2   2  12        4.16        1.80      1.71 o 
   3   2  12        7.96        7.17      2.42 o 
  -5   3  12        1.06       -0.63      1.35 o 
  -4   3  12        0.60        1.17      1.35 o 
  -3   3  12        3.09        1.71      1.62 o 
  -2   3  12       16.67       13.35      2.69 o 
  -1   3  12       31.76       33.97      3.85 o 
   0   3  12       12.48       21.69      3.40 o 
   1   3  12        6.23        5.73      2.06 o 
   2   3  12        0.32       -1.17      1.17 o 
   3   3  12        0.88        2.42      1.97 o 
  -5   4  12       22.62       32.08      4.30 o 
  -4   4  12       17.09       15.78      2.96 o 
  -3   4  12        1.00        2.60      1.62 o 
  -2   4  12        0.62        0.90      1.44 o 
  -1   4  12        7.44        6.54      2.15 o 
   0   4  12        3.12        4.30      1.88 o 
   1   4  12       14.18       13.35      2.87 o 
   2   4  12       20.97       17.29      3.32 o 
   3   4  12        9.54        8.25      2.87 o 
  -4   5  12       10.10        5.82      2.06 o 
  -3   5  12        3.09        2.87      1.62 o 
  -2   5  12      144.09      151.11      6.72 o 
  -1   5  12       33.26       33.07      3.94 o 
   0   5  12        8.12        7.08      2.15 o 
   1   5  12        4.34        5.29      1.97 o 
   2   5  12        0.73        0.81      1.53 o 
   3   5  12        1.77        2.87      2.15 o 
  -4   6  12       36.39       40.24      4.30 o 
  -3   6  12       13.88       16.59      2.78 o 
  -2   6  12       40.40       48.40      4.57 o 
  -1   6  12       26.86       21.33      3.23 o 
   0   6  12        4.64        6.63      2.15 o 
   1   6  12        2.44        2.24      1.62 o 
   2   6  12        7.75        4.03      2.06 o 
   3   6  12        8.12        5.82      2.60 o 
  -4   7  12        4.30        3.67      1.71 o 
  -3   7  12        1.34        0.00      1.35 o 
  -2   7  12       87.54       89.80      5.29 o 
  -1   7  12        3.22        2.87      1.80 o 
   0   7  12        3.27        1.44      1.71 o 
   1   7  12        7.89        8.61      2.60 o 
   2   7  12        0.77       -0.72      1.53 o 
  -3   8  12       10.38       14.16      2.60 o 
  -2   8  12       17.81       18.10      3.05 o 
  -1   8  12       26.46       23.13      3.32 o 
   0   8  12        1.08       -0.81      1.35 o 
   1   8  12        4.71        4.57      2.15 o 
   2   8  12        5.90        9.24      2.78 o 
  -2   9  12        4.52        0.99      1.53 o 
  -1   9  12        0.52       -1.17      1.17 o 
   0   9  12        4.56        7.98      2.33 o 
   1   9  12        1.20       -0.27      1.71 o 
  -2  -8  13        5.21        6.72      2.78 o 
  -1  -8  13       24.35       25.84      3.22 o 
   0  -8  13        1.68        4.15      1.80 o 
  -3  -7  13       15.25       18.37      3.76 o 
  -2  -7  13        0.79        0.83      0.74 o 
  -1  -7  13       21.17       20.86      1.72 o 
   0  -7  13        2.07        1.64      1.08 o 
   1  -7  13        0.57        0.25      0.91 o 
  -3  -6  13       16.86       18.67      2.40 o 
  -2  -6  13        6.50        8.49      1.18 o 
  -1  -6  13       75.52       81.66      2.75 o 
   0  -6  13        2.12        1.91      1.03 o 
   1  -6  13        1.93        1.24      1.05 o 
   2  -6  13        3.50        3.11      1.48 o 
  -4  -5  13       22.72       25.45      4.21 o 
  -3  -5  13       12.55       14.85      2.04 o 
  -2  -5  13       15.54       17.88      1.52 o 
  -1  -5  13       54.03       61.02      2.97 o 
   0  -5  13        6.41        7.71      1.71 o 
   1  -5  13        3.26        3.03      1.16 o 
   2  -5  13        3.56        1.78      1.36 o 
  -4  -4  13        6.09        2.03      1.29 o 
  -3  -4  13        9.88       13.07      2.33 o 
  -2  -4  13       28.98       27.37      2.57 o 
  -1  -4  13       26.06       30.02      4.30 o 
   0  -4  13        1.18       -0.45      1.80 o 
   1  -4  13        1.56        2.33      1.71 o 
   2  -4  13        0.32       -0.92      0.92 o 
  -4  -3  13        1.67       -0.28      1.84 o 
  -3  -3  13        2.99        1.93      1.11 o 
  -2  -3  13       28.65       26.21      2.96 o 
  -1  -3  13       14.42       12.01      2.87 o 
   0  -3  13        0.96        0.90      1.71 o 
   1  -3  13        2.94        6.99      2.33 o 
   2  -3  13        5.08        6.45      2.51 o 
  -4  -2  13        9.63        8.72      2.96 o 
  -3  -2  13        9.78       10.41      1.75 o 
  -2  -2  13        2.56        1.26      1.80 o 
  -1  -2  13       10.34        8.52      2.42 o 
   0  -2  13       11.99       14.97      3.05 o 
   1  -2  13        0.94        0.81      1.71 o 
   2  -2  13        2.27        3.05      2.06 o 
   3  -2  13        2.94        2.81      2.65 o 
  -4  -1  13        2.52        1.21      1.03 o 
  -3  -1  13        0.44       -0.55      0.83 o 
  -2  -1  13        2.70        2.42      1.80 o 
  -1  -1  13       15.64       19.63      3.49 o 
   0  -1  13        0.32       -0.63      1.35 o 
   1  -1  13       14.21       11.29      2.87 o 
   2  -1  13        3.38        3.67      2.06 o 
   3  -1  13        1.07        2.44      1.29 o 
  -4   0  13       14.99       12.46      2.65 o 
  -3   0  13        1.34        1.62      1.71 o 
  -2   0  13        6.93        5.38      2.15 o 
  -1   0  13       10.39       13.00      2.78 o 
   0   0  13        0.19       -0.09      1.53 o 
   1   0  13        4.53        7.53      2.51 o 
   2   0  13        0.30       -1.26      1.35 o 
   3   0  13        0.44       -1.35      1.35 o 
  -4   1  13        2.52        3.32      1.88 o 
  -3   1  13        0.44       -0.72      1.44 o 
  -2   1  13        2.70        3.14      1.80 o 
  -1   1  13       15.67       15.87      3.14 o 
   0   1  13        0.32       -0.72      1.35 o 
   1   1  13       14.22       10.21      2.51 o 
   2   1  13        3.37        4.21      2.06 o 
   3   1  13        1.07        5.20      2.51 o 
  -4   2  13        9.62        8.79      2.51 o 
  -3   2  13        9.79        8.34      2.42 o 
  -2   2  13        2.57        1.97      1.80 o 
  -1   2  13       10.33       13.80      2.78 o 
   0   2  13       11.99       12.46      2.87 o 
   1   2  13        0.94        1.97      1.62 o 
   2   2  13        2.27        3.40      2.06 o 
   3   2  13        2.94        2.06      2.06 o 
  -4   3  13        1.67        3.58      1.88 o 
  -3   3  13        3.00        1.44      1.62 o 
  -2   3  13       28.65       22.41      3.32 o 
  -1   3  13       14.42       15.96      2.96 o 
   0   3  13        0.96        0.63      1.44 o 
   1   3  13        2.95        4.21      2.06 o 
   2   3  13        5.09        6.18      2.33 o 
  -4   4  13        6.10        5.20      2.24 o 
  -3   4  13        9.90       12.19      2.69 o 
  -2   4  13       28.95       34.78      4.30 o 
  -1   4  13       26.06       27.88      3.85 o 
   0   4  13        1.18        1.08      1.53 o 
   1   4  13        1.55        1.97      1.71 o 
   2   4  13        0.32        2.60      1.97 o 
  -4   5  13       22.72       25.18      3.76 o 
  -3   5  13       12.54       11.74      2.69 o 
  -2   5  13       15.53       18.64      3.23 o 
  -1   5  13       54.07       53.69      5.20 o 
   0   5  13        6.42        4.48      2.06 o 
   1   5  13        3.26        4.03      2.15 o 
   2   5  13        3.57        1.88      1.97 o 
  -3   6  13       16.87       17.20      3.14 o 
  -2   6  13        6.49        6.81      2.24 o 
  -1   6  13       75.54       86.04      5.56 o 
   0   6  13        2.12        0.81      1.71 o 
   1   6  13        1.93        0.36      1.71 o 
   2   6  13        3.50        5.02      2.42 o 
  -3   7  13       15.26       15.24      2.96 o 
  -2   7  13        0.80        0.00      1.35 o 
  -1   7  13       21.14       26.17      3.67 o 
   0   7  13        2.07        4.57      2.15 o 
   1   7  13        0.57       -0.72      1.62 o 
  -2   8  13        5.21        3.23      1.88 o 
  -1   8  13       24.34       22.14      3.40 o 
   0   8  13        1.68        1.53      1.80 o 
  -2  -6  14        7.21        4.21      2.42 o 
  -1  -6  14       41.34       39.24      3.05 o 
   0  -6  14       11.96       12.47      3.14 o 
  -2  -5  14        2.73        5.12      1.49 o 
  -1  -5  14        2.49        0.54      2.06 o 
   0  -5  14       16.72       16.14      3.49 o 
   1  -5  14        9.25        7.80      2.69 o 
  -3  -4  14        1.81        1.55      1.25 o 
  -2  -4  14        7.87        4.75      2.69 o 
  -1  -4  14       36.28       33.52      4.57 o 
   0  -4  14       12.26       12.19      3.23 o 
   1  -4  14        1.27        2.87      2.06 o 
  -3  -3  14        1.63        1.09      2.69 o 
  -2  -3  14        1.72        0.99      1.80 o 
  -1  -3  14        0.99       -1.53      1.53 o 
   0  -3  14        1.69        3.67      2.24 o 
   1  -3  14       14.04       12.64      3.14 o 
  -3  -2  14        5.34        4.42      1.47 o 
  -2  -2  14        1.17        2.42      1.97 o 
  -1  -2  14        9.29        8.61      2.69 o 
   0  -2  14       16.61       21.33      3.76 o 
   1  -2  14        7.70        8.34      2.69 o 
   2  -2  14        1.45       -1.26      1.71 o 
  -3  -1  14       11.10        7.44      2.51 o 
  -2  -1  14        7.10        9.06      2.69 o 
  -1  -1  14        1.39        2.33      1.88 o 
   0  -1  14        0.29       -0.36      1.53 o 
   1  -1  14       28.84       40.51      5.02 o 
   2  -1  14        1.83        0.27      1.88 o 
  -3   0  14       11.46        9.68      2.69 o 
  -2   0  14        0.00        0.00      1.53 o 
  -1   0  14        2.31        1.71      1.80 o 
   0   0  14        7.62        7.26      2.33 o 
   1   0  14        6.75        3.76      2.15 o 
   2   0  14       11.13       15.69      3.49 o 
  -3   1  14       11.08       12.28      2.96 o 
  -2   1  14        7.11        5.73      2.24 o 
  -1   1  14        1.39        0.45      1.71 o 
   0   1  14        0.29       -0.36      1.53 o 
   1   1  14       28.85       29.58      4.21 o 
   2   1  14        1.84        1.08      1.80 o 
  -3   2  14        5.35        5.02      2.33 o 
  -2   2  14        1.16        0.90      1.71 o 
  -1   2  14        9.29       11.83      2.96 o 
   0   2  14       16.61       20.08      3.67 o 
   1   2  14        7.70        9.15      2.69 o 
   2   2  14        1.45        2.06      2.06 o 
  -3   3  14        1.64        4.84      2.24 o 
  -2   3  14        1.72        1.71      1.71 o 
  -1   3  14        0.98        0.18      1.62 o 
   0   3  14        1.68        0.99      1.80 o 
   1   3  14       14.03       13.17      3.14 o 
  -3   4  14        1.81        4.21      2.06 o 
  -2   4  14        7.87        8.70      2.60 o 
  -1   4  14       36.26       38.90      4.57 o 
   0   4  14       12.27       13.62      3.23 o 
   1   4  14        1.27        6.63      2.51 o 
  -2   5  14        2.74        1.88      1.62 o 
  -1   5  14        2.48        6.09      2.15 o 
   0   5  14       16.73       14.70      3.14 o 
   1   5  14        9.25        5.82      2.60 o 
  -2   6  14        7.21        6.90      2.42 o 
  -1   6  14       41.34       39.97      4.66 o 
   0   6  14       11.95       16.50      3.23 o 
  -1  -3  15       27.89       32.35      4.66 o 
  -2  -2  15        0.25       -0.99      1.71 o 
  -1  -2  15        6.01       13.71      3.40 o 
   0  -2  15        6.58        6.36      2.69 o 
  -2  -1  15       10.82        9.06      2.87 o 
  -1  -1  15        0.73        0.27      1.71 o 
   0  -1  15        4.59        5.73      2.33 o 
  -2   0  15        0.29       -0.63      1.62 o 
  -1   0  15        0.00       -1.44      1.44 o 
   0   0  15       18.17       17.11      3.49 o 
  -2   1  15       10.83       15.42      3.32 o 
  -1   1  15        0.73        1.53      1.88 o 
   0   1  15        4.59        1.35      2.06 o 
  -2   2  15        0.25        2.78      1.97 o 
  -1   2  15        6.01        6.63      2.60 o 
   0   2  15        6.59        5.11      2.42 o 
  -1   3  15       27.89       26.89      4.30 o 
                                                 
